# Supplementary material for: Zika virus infection differentially affects genome-wide transcription in neuronal cells and myeloid dendritic cells
Source: PLoS One. 2020 Apr 14;15(4):e0231049. doi: 10.1371/journal.pone.0231049 (PMC7156053; doi:10.1371/journal.pone.0231049)
Supplement: S1 Table — (XLSX) [file pone.0231049.s001.xlsx]

## Sheet: Sheet1
Table S1. List of 1804 filtered genes with p values of less than 0.05 in statistical t-tests.
Gene	hPN1	hPN2	hPN3	hPN4	hNCC1	hNCC2	hNCC3	hNCC4	mDC1	mDC2	mDC3	pvalue	pathway
IFI30	3	28	24	6	0	6	2	12	22107	27036	22834	4.2566e-10	-
ERAP2	0	16	21	4	4	10	6	8	258	324	288	1.32882e-09	-
PLBD1	1	2	0	4	8	6	3	2	1441	1215	1080	5.1437e-09	-
TMSB4XP1	0	11	1	2	4	2	1	5	331	382	443	5.41967e-09	-
FCER1A	0	1	1	0	0	0	0	0	6896	7421	9146	6.37353e-09	-
JAML	1	9	2	0	0	1	1	1	2891	3559	2680	6.5134e-09	-
VAMP8	2	17	16	9	11	50	20	58	569	786	644	3.22671e-08	-
FTH1P12	0	1	0	4	2	3	2	0	17	18	16	5.80548e-08	-
CD1D	0	5	1	0	0	0	2	1	399	565	593	8.63953e-08	-
CD33	0	2	4	0	1	2	1	0	127	151	100	9.81949e-08	-
TMSB4X	450	4572	2655	937	4056	9063	1995	4505	26252	30137	29401	1.76117e-07	-
CTSC	8	138	137	59	48	90	55	115	1366	1742	1178	1.96683e-07	-
SRGN	2	7	8	12	6	2	11	4	2320	3519	3714	3.42668e-07	-
DUSP1	67	726	1252	615	91	250	103	319	5924	8478	8884	4.14477e-07	Aldosterone Signaling in Epithelial Cells, ERK/MAPK Signaling
CARD16	0	1	0	1	0	0	0	2	268	448	384	5.16994e-07	-
GMFG	0	3	18	3	5	4	8	1	863	1339	867	9.94835e-07	-
TSPO	12	30	93	15	114	233	166	375	1580	1422	1101	1.15402e-06	-
CSTA	0	7	2	3	9	7	17	17	106	162	174	1.15706e-06	-
CST3	59	406	1228	457	140	372	242	488	22884	41102	33591	1.66399e-06	-
TMSB4XP4	1	15	15	3	8	22	3	8	190	300	332	1.67647e-06	-
SAMHD1	25	155	218	94	19	78	45	78	1361	1990	2379	1.90323e-06	-
S100A10	6	78	122	43	219	401	419	779	2517	4077	3412	2.49682e-06	-
ARPC1B	14	99	127	54	607	1232	875	2095	9930	14672	9400	2.52668e-06	-
TMSB4XP8	10	79	43	17	179	358	78	102	943	1121	1401	2.53191e-06	-
FCGRT	4	74	111	57	19	75	26	134	2469	3178	1743	2.55494e-06	-
TBXAS1	0	28	5	6	5	12	9	8	404	382	223	2.90681e-06	-
HLA-B	16	90	135	25	32	112	68	104	1558	2433	2989	4.50987e-06	-
NAPSB	0	13	13	6	1	3	3	2	11561	18062	9885	5.24256e-06	-
CD163	1	15	4	7	1	0	2	0	266	277	144	5.56148e-06	-
CRIP1	7	40	84	31	1	4	1	8	531	1013	967	5.93689e-06	-
CASP4	0	0	0	0	0	0	2	3	106	103	54	6.43811e-06	-
RPL17P18	0	5	2	3	3	1	4	4	55	110	100	7.78726e-06	-
TSC22D3	98	1086	1754	854	244	584	327	723	4301	3600	3560	8.63803e-06	-
B2M	12	195	181	61	62	219	36	112	5138	9678	5982	9.91201e-06	Caveolar-mediated Endocytosis Signaling, Dendritic Cell Maturation, OX40 Signaling Pathway, Antigen Presentation Pathway, CTLA4 Signaling in Cytotoxic T Lymphocytes, Cytotoxic T Lymphocyte-mediated Apoptosis of Target Cells, Virus Entry via Endocytic Pathways, Neuroinflammation Signaling Pathway, Phagosome Maturation
KLF4	10	120	168	82	36	85	42	144	893	1539	957	1.00455e-05	VDR/RXR Activation
CD52	0	4	6	3	0	0	0	1	264	523	340	1.02972e-05	-
SIGLEC10	2	12	9	5	0	9	0	13	57	109	86	1.07189e-05	-
HLA-A	7	113	121	32	41	167	55	138	1171	632	1165	1.17751e-05	-
HCST	0	4	10	2	2	0	3	3	100	158	82	1.2251e-05	-
S100A9	1	5	2	1	0	2	0	2	3245	2711	1481	1.25858e-05	-
RPL6P27	1	13	8	1	2	15	0	5	42	59	74	1.31252e-05	-
ANXA2	57	454	397	194	677	1499	409	982	4203	8013	6991	1.41556e-05	-
DPEP2	0	4	0	2	2	2	2	6	45	71	37	1.47876e-05	-
KYNU	0	8	7	2	3	3	6	6	286	275	134	1.51506e-05	-
NFKBIA	21	191	234	139	111	155	124	299	817	898	582	1.5423e-05	-
ADGRE2	1	20	9	0	0	3	2	0	48	66	42	1.72435e-05	-
STX11	2	7	3	5	24	33	26	75	291	462	254	1.84026e-05	-
GNGT2	0	1	0	1	0	0	0	0	8	4	8	1.90421e-05	-
MS4A6A	1	7	3	6	1	1	0	2	1122	1490	2364	1.93844e-05	-
ITGB2	0	5	13	5	4	3	6	10	2959	6620	4665	1.98176e-05	Atherosclerosis Signaling, Caveolar-mediated Endocytosis Signaling, Macropinocytosis Signaling, Th1 Pathway, Th1 and Th2 Activation Pathway, Virus Entry via Endocytic Pathways, IL-8 Signaling
TNFRSF1B	5	17	4	5	6	3	3	2	301	237	133	2.18437e-05	-
CD74	2	31	79	33	16	9	22	16	22563	48729	52165	2.30525e-05	-
GIMAP4	0	2	8	3	0	0	0	3	114	92	50	2.37521e-05	-
CLEC2B	1	1	0	5	3	5	3	4	59	135	118	2.39318e-05	-
CSF3R	2	9	12	2	6	2	9	1	62	33	46	2.46015e-05	-
CLEC10A	0	9	0	3	1	2	4	1	474	1128	909	2.56422e-05	-
CPVL	8	71	109	50	20	50	14	75	4261	9496	6233	2.61133e-05	-
RGS2	27	240	391	163	87	196	82	239	4063	9468	7471	2.71485e-05	Gq Signaling
FOS	70	781	1396	689	125	352	157	438	63401	146437	100742	2.81868e-05	PPAR Signaling, ERK5 Signaling, Renin-Angiotensin Signaling, TNFR1 Signaling, Tec Kinase Signaling, IL-8 Signaling, Neurotrophin/TRK Signaling, IL-17A Signaling in Fibroblasts, NRF2-mediated Oxidative Stress Response, Role of Macrophages, Fibroblasts and Endothelial Cells in Rheumatoid Arthritis, Endothelin-1 Signaling, Corticotropin Releasing Hormone Signaling, Apelin Endothelial Signaling Pathw…
ITGAX	0	11	3	3	0	2	0	1	150	225	100	2.95298e-05	-
FCN1	0	11	16	1	0	1	1	1	2953	5849	7290	3.31375e-05	-
LAT2	1	35	33	20	3	18	7	23	1191	1549	636	3.55857e-05	-
SYNGR2	11	116	166	80	55	114	59	127	381	445	291	4.39681e-05	-
LOC107985851	6	10	6	8	7	5	8	9	0	0	0	4.41778e-05	-
TMEM273	0	4	1	1	0	2	1	0	223	236	94	4.52059e-05	-
RAC2	0	5	4	1	3	2	36	54	500	825	364	5.18265e-05	-
GPAT3	0	8	1	8	6	20	7	32	258	455	212	5.36216e-05	-
SP100	0	45	27	7	11	36	15	31	847	732	331	5.82618e-05	-
FCER1G	1	5	1	3	0	4	2	2	373	992	918	6.1015e-05	-
RNF144B	0	4	11	6	3	2	7	2	71	149	80	6.7578e-05	-
MNDA	0	1	3	0	1	0	26	58	532	1204	668	6.85579e-05	-
RNASET2	5	66	116	59	27	58	43	90	1994	4945	2971	8.28898e-05	-
MYD88	1	7	7	12	8	13	7	34	835	1095	394	8.44075e-05	-
NLRP1	0	17	3	9	3	1	3	1	97	53	49	8.47096e-05	-
MALAT1	87	1481	815	1259	144	407	221	562	4543	10062	6426	8.47374e-05	-
PIP4K2A	24	157	195	159	61	161	94	189	505	1070	788	8.49156e-05	-
S100A8	0	0	16	0	0	1	1	1	836	638	294	8.84117e-05	-
MYO1G	0	14	20	0	2	3	7	6	419	630	236	8.96981e-05	-
FES	0	11	7	2	18	33	17	61	1144	1763	663	9.47531e-05	-
P2RY13	0	7	0	0	0	4	1	1	80	90	32	0.000103645	-
DECR1	14	125	209	81	69	180	94	237	559	838	468	0.000115869	-
CORO1A	15	181	277	86	28	44	35	69	1660	2700	1069	0.000127735	-
SPINT1	1	11	6	0	0	1	0	1	36	76	39	0.000127772	-
SERPINB1	1	21	16	12	4	11	4	13	626	1191	489	0.000127863	-
SAT1	58	798	935	456	504	1434	598	1299	4375	11667	10078	0.000134676	Spermine and Spermidine Degradation I, Polyamine Regulation in Colon Cancer
TNFAIP8L2	0	3	4	2	3	1	3	0	190	339	130	0.000135136	-
LYZ	2	9	10	1	0	1	7	6	57153	21188	67195	0.000143814	-
METTL7A	1	54	70	52	12	30	22	51	145	174	114	0.000144664	-
IL10RA	2	18	13	11	4	3	2	5	84	137	54	0.000183433	-
LCP1	0	2	7	12	6	6	5	3	1445	2807	1070	0.000187342	-
TALDO1	36	430	616	318	274	501	368	654	1402	2414	1401	0.000190072	-
SMIM25	0	3	3	0	1	0	0	1	24	24	53	0.000190716	-
XIST	0	12	5	11	13	6	18	5	130	202	73	0.000193675	-
LTBR	2	1	3	5	1	4	0	11	122	190	64	0.000195919	-
ANXA1	45	414	578	255	990	2408	1259	3456	8533	20955	12578	0.000203229	-
HLA-DQB1	0	6	2	1	0	0	0	1	1815	6116	5852	0.000210024	-
IFITM2	30	214	258	122	268	476	439	931	1144	2031	2028	0.000213009	Interferon Signaling
IRAK3	0	6	8	8	7	18	9	11	90	159	63	0.000216586	Role of Macrophages, Fibroblasts and Endothelial Cells in Rheumatoid Arthritis, iNOS Signaling, NF-B Signaling, IL-8 Signaling, Neuroinflammation Signaling Pathway
LRRC25	0	5	0	2	0	1	0	2	104	241	106	0.000217035	-
SQOR	0	20	37	13	9	40	27	51	492	660	213	0.000225654	-
PPM1N	1	4	10	5	0	8	2	3	25	42	20	0.00022866	-
PTPN6	4	35	22	36	1	5	7	8	696	1292	464	0.000235903	-
FCGR2A	0	13	7	1	5	0	2	0	34	87	50	0.000236096	-
RPL36AL	0	2	79	30	1	0	26	44	114	131	125	0.000237865	-
TCIRG1	5	24	39	35	51	66	62	152	239	498	304	0.000259383	Phagosome Maturation
LGALS2	0	2	3	3	1	4	2	5	213	431	691	0.000261607	-
PLCB2	4	12	21	10	2	7	2	2	320	436	128	0.000270808	-
RCSD1	1	3	1	0	0	5	0	3	250	502	182	0.000274518	-
GTF3A	23	350	689	214	121	291	197	388	1467	1293	831	0.000291829	-
PLEK	0	4	1	4	18	45	25	57	720	1917	924	0.000293395	-
TRIM14	4	41	25	21	9	37	17	17	116	170	73	0.000298229	-
RPL3	694	8255	8326	3323	2486	6018	2082	4796	13539	18359	13873	0.000316497	-
SLC25A20	4	38	53	27	18	42	27	44	135	261	130	0.00031958	-
PIK3CG	0	4	9	2	3	1	3	8	102	196	69	0.000327663	-
YWHAB	228	2017	2911	1410	602	1481	744	1819	5258	6528	3807	0.000330385	-
ARHGAP15	0	11	3	4	0	2	3	4	220	278	74	0.000346306	-
FGD3	3	26	39	14	7	22	12	3	193	248	79	0.000367283	-
CSF1R	6	30	18	23	5	8	4	4	158	313	118	0.000375843	-
FLT3	2	12	9	0	0	2	2	2	403	1021	429	0.000378727	-
PSMB10	14	180	272	112	82	106	108	181	558	1028	506	0.000381405	-
FTH1P11	0	3	1	0	0	3	0	4	6	9	12	0.000385003	-
DDX5	533	5067	6118	3030	2488	4685	2694	5384	9130	18928	14852	0.000391819	-
MCUB	16	104	135	62	17	73	29	92	347	807	413	0.00039818	-
CD93	0	8	0	5	1	5	4	10	132	144	38	0.00043896	-
RASAL3	1	12	2	1	0	1	2	3	97	50	34	0.000443552	-
UCP2	18	82	70	44	39	103	57	61	458	439	164	0.000450766	-
ITGA4	6	17	22	6	9	34	11	53	352	486	137	0.000461368	-
LYPD2	0	0	4	0	0	0	0	0	22	6	18	0.000481097	-
SH3TC1	2	5	6	7	6	25	7	45	162	229	72	0.000487354	-
ATG16L2	15	114	70	56	40	95	41	79	666	1119	363	0.000490443	-
FXYD5	1	2	9	1	0	2	15	38	183	230	64	0.000492798	-
LAPTM5	0	6	35	9	3	7	2	9	443	866	269	0.000516908	-
RNF125	0	16	10	6	2	4	3	3	87	58	28	0.00051815	-
SNX20	2	7	25	7	2	3	4	6	77	168	66	0.000530856	-
ALOX5AP	0	0	2	0	2	3	1	6	74	128	36	0.000534563	-
SLC16A3	4	48	70	32	6	36	36	36	649	396	199	0.000553992	-
P2RX1	2	12	0	1	0	0	0	0	20	79	63	0.00057383	-
LIPN	0	5	0	1	1	0	2	1	21	34	10	0.000600113	-
OAS1	8	172	212	70	17	129	85	271	384	592	409	0.000616398	Interferon Signaling, Role of Pattern Recognition Receptors in Recognition of Bacteria and Viruses
CSF2RB	1	7	8	1	1	3	10	0	156	184	42	0.000628411	-
HENMT1	0	12	5	3	1	2	1	4	128	245	71	0.000655973	-
HLA-C	11	127	120	29	38	140	82	158	1162	2378	4221	0.000670026	-
PIK3AP1	1	15	20	4	0	4	0	10	57	94	33	0.000678179	-
CIITA	2	20	23	26	1	6	3	6	423	634	151	0.000686694	-
LY86	1	2	0	1	0	1	0	2	439	1072	367	0.000690957	-
XAF1	1	46	44	16	7	28	11	27	277	486	146	0.000697161	-
F13A1	1	8	1	7	2	7	3	9	92	283	128	0.000718678	-
S100A4	11	13	34	12	1497	2863	1490	3194	4935	5966	9944	0.00073564	-
APOBR	3	8	13	3	0	7	2	6	234	442	120	0.000753456	-
BST2	20	234	497	132	30	178	36	200	1134	1008	494	0.000765656	-
MPEG1	0	7	8	19	1	2	3	3	183	398	123	0.000788057	-
DAPP1	1	3	0	0	5	17	13	26	444	1034	332	0.00080279	-
KMO	3	6	2	0	1	4	1	1	84	42	25	0.000819635	-
TNFSF13B	1	20	16	5	3	8	4	13	286	690	231	0.000831426	-
VNN2	0	1	4	0	0	0	3	0	30	30	7	0.000835833	-
TNFAIP8	5	42	19	12	11	43	17	57	187	354	122	0.000844463	-
FGD2	0	11	23	14	5	3	7	4	179	538	225	0.000859477	-
TYMP	0	21	32	8	1	8	7	8	588	1830	754	0.000893409	-
TNFRSF8	0	8	13	8	2	3	4	7	24	14	24	0.000902989	-
KCNK6	0	5	3	3	0	0	0	1	440	563	104	0.000913336	-
RNF135	0	16	11	7	3	2	5	3	22	89	84	0.000977583	-
PECAM1	0	8	5	6	1	0	2	3	458	1253	434	0.000993544	-
RILPL2	4	69	148	28	20	47	21	44	542	767	199	0.00100099	-
SELL	0	4	6	0	2	0	3	0	1291	2818	765	0.0010179	-
FERMT3	5	63	53	38	3	30	5	39	205	421	148	0.00102724	-
FCGR3A	0	0	6	0	2	2	0	1	529	1878	2804	0.00103883	-
ADAM28	0	11	14	11	0	3	0	1	208	372	87	0.00104933	-
PARP9	6	44	79	24	14	61	40	91	250	196	106	0.0010892	Death Receptor Signaling, UVA-Induced MAPK Signaling, Retinoic acid Mediated Apoptosis Signaling
FYB1	0	6	8	2	1	4	5	10	146	438	165	0.00112283	-
ZFP36	16	142	307	156	47	107	56	126	591	1438	619	0.00113902	-
PTPN2	15	190	228	112	71	190	81	181	443	604	289	0.00120439	-
CD37	7	61	51	56	24	60	20	66	126	98	104	0.00121673	-
ADGRE1	0	4	0	2	4	0	2	2	44	10	28	0.00122744	-
PTPMT1	5	19	42	16	46	93	74	122	299	352	127	0.00125103	-
SMCO4	7	56	87	36	28	32	34	70	172	301	120	0.00128777	-
DUSP2	0	5	34	15	1	3	4	3	280	1018	439	0.00129336	-
TXNIP	133	1126	1680	877	375	1192	433	853	3397	2386	1979	0.00129996	-
OSTF1	2	38	67	19	51	130	83	218	667	1841	702	0.00133421	-
GPR183	3	2	12	3	0	5	1	0	1764	11760	11755	0.00133856	-
PHACTR1	20	204	262	153	27	48	20	42	411	794	372	0.00134661	-
ARHGDIB	1	17	32	4	15	51	36	56	835	3036	1287	0.00136518	-
RPS6	532	5743	7263	2960	3143	6818	3266	7687	9902	14830	12678	0.00142842	-
LOC105378620	1	12	11	7	2	0	3	2	139	216	41	0.00143905	-
EVI2B	0	25	9	14	2	8	4	17	30	72	43	0.00144014	-
TMC6	2	35	57	29	32	117	39	193	278	204	234	0.00147243	-
SCIMP	3	18	6	16	2	2	1	3	71	182	61	0.0014736	-
MEF2C	22	101	159	70	99	106	72	157	423	478	177	0.00147393	ERK5 Signaling, Role of NFAT in Cardiac Hypertrophy, Calcium Signaling, Apelin Endothelial Signaling Pathway, Corticotropin Releasing Hormone Signaling
CXCR2P1	0	2	2	0	1	0	1	0	20	75	32	0.00149295	-
BIN2	0	14	5	1	1	0	0	0	120	406	153	0.00154958	-
TOR3A	14	121	194	100	91	202	112	267	673	709	264	0.00155541	-
CTSH	5	39	34	21	6	43	25	42	1300	3363	960	0.00159893	-
RNASE6	0	0	0	0	0	0	0	1	24	79	28	0.0016045	-
CD68	23	61	66	30	6	17	14	24	168	512	219	0.00161655	-
ADGRE5	1	24	17	5	1	3	0	8	144	434	151	0.00162107	-
BATF3	3	18	32	12	1	10	3	8	48	142	68	0.00163392	-
FGR	0	11	26	8	3	6	3	12	89	413	219	0.00163876	-
ITGB2-AS1	0	2	0	0	0	1	0	1	26	69	20	0.00164889	-
GLIPR1	0	19	36	32	27	94	50	171	792	1946	576	0.00165069	-
VSIR	3	17	2	8	4	2	6	3	517	1165	275	0.00171389	-
RARRES3	5	19	23	12	1	6	2	5	66	120	34	0.00179489	-
RAET1K	9	12	23	9	11	9	15	11	0	0	0	0.00181195	-
STXBP2	14	83	92	85	19	29	26	26	288	759	274	0.00183249	-
RELT	11	137	148	125	28	79	37	122	295	400	183	0.00183409	-
AP1S2	51	466	565	210	262	666	264	536	872	2041	1215	0.00184896	-
SASH3	0	4	3	8	1	1	0	5	118	275	67	0.0018576	-
S100A12	0	0	0	0	0	0	1	0	378	788	159	0.00189668	-
LOC105372703	2	7	14	10	11	10	11	13	0	0	0	0.00190134	-
MYO1F	4	24	16	23	4	9	1	16	194	589	196	0.00194309	-
GLRX	10	61	98	18	35	72	36	65	175	302	120	0.00194509	-
CALHM2	0	30	22	22	14	21	14	27	32	73	76	0.00195593	-
EAF2	5	37	33	17	24	27	19	34	187	325	78	0.0019822	-
GIMAP8	0	9	0	1	2	0	1	0	12	40	18	0.00199156	-
MFSD1	15	166	186	115	41	117	55	159	1029	2813	881	0.00213971	-
CD300LF	0	0	0	0	0	1	0	0	50	152	44	0.00221804	-
PRCP	85	915	1156	504	144	447	201	469	1507	2722	1372	0.0022703	-
CYBB	3	15	11	7	4	3	1	3	223	687	207	0.00227438	-
CD14	0	8	19	9	3	4	5	8	850	781	88	0.00228332	-
GBP1	0	16	29	4	8	28	4	25	126	352	113	0.00229172	-
LOC107984974	1	16	18	6	2	5	9	8	44	16	44	0.00231911	-
ITGB7	1	22	26	12	16	37	42	79	1109	2886	713	0.00242524	-
ZNF850	5	76	62	54	49	64	51	69	0	0	0	0.00251596	-
TPI1	216	2289	1756	662	926	2113	691	1457	2750	3733	3188	0.00258969	-
RRN3P2	0	0	0	0	0	4	1	2	18	7	6	0.00260198	-
CYP2S1	0	3	5	10	5	3	2	3	24	50	14	0.00261688	-
OTULINL	5	65	139	41	19	48	24	38	735	2314	708	0.00271071	-
CKLF	0	9	38	3	0	5	2	12	43	40	36	0.00275713	-
ARHGAP4	5	61	52	33	6	32	4	31	226	544	148	0.00277157	-
SLC7A7	0	9	17	1	3	9	22	9	112	392	133	0.00278629	-
HCK	0	1	8	4	3	5	5	0	161	33	72	0.00281481	-
ALDH2	69	581	942	446	491	960	646	1659	2130	3111	1532	0.00294982	-
SUMF1	9	54	91	39	33	65	49	123	345	524	121	0.00305974	-
SPI1	0	11	3	5	4	1	2	0	17	43	15	0.00309305	-
HRH2	1	48	16	11	19	24	17	32	53	58	54	0.00310562	-
PTPRE	11	115	192	86	19	41	26	62	422	867	235	0.00312492	-
FOSB	11	49	99	70	10	27	22	37	193	656	257	0.00314765	Opioid Signaling Pathway, CDK5 Signaling
ZNF563	5	53	45	31	33	53	34	46	0	0	0	0.0031879	-
HEXB	31	365	574	282	213	470	278	563	992	1748	718	0.00326553	-
HACD4	2	39	18	21	5	13	2	13	268	650	137	0.00333755	-
PILRA	1	35	40	26	3	7	6	8	79	305	127	0.00334007	-
CD83	21	182	246	139	33	54	18	60	274	1120	605	0.00340073	-
RASSF5	10	11	34	19	3	14	5	32	59	187	76	0.00346104	-
RPS8P8	0	5	9	4	43	57	9	16	45	108	90	0.00354151	-
GIMAP2	0	2	0	3	1	0	0	0	18	82	30	0.00354237	-
ADAMTS6	7	89	89	62	51	99	73	83	0	0	0	0.00355021	Axonal Guidance Signaling
IL2RG	0	9	0	0	1	1	4	1	42	162	52	0.00358269	-
KLF6	71	607	1008	576	209	532	315	678	1586	7039	3389	0.00374622	-
SLC15A3	4	21	23	16	6	15	7	18	102	54	30	0.00378567	-
ARHGAP9	2	73	84	59	11	47	11	68	234	314	79	0.00385489	-
NDRG2	20	128	332	125	90	46	82	50	328	473	289	0.00390613	-
TPMT	11	90	106	50	26	88	30	69	222	391	120	0.00397407	-
SPINT2	31	424	904	358	24	46	41	42	1151	1668	673	0.00436122	-
PIK3R5	0	9	5	5	0	2	1	0	102	225	33	0.00441649	-
THEMIS2	0	8	5	7	7	15	0	6	217	783	206	0.00449414	-
MYORG	24	117	104	86	40	84	49	102	0	0	0	0.0045894	-
SCARA3	9	76	113	44	70	85	88	97	0	0	0	0.00475143	-
IRF5	1	21	15	17	10	14	5	8	68	98	18	0.00489155	-
DNAJC15	3	59	87	35	46	91	48	132	171	363	148	0.00491842	-
LCP2	0	15	5	0	0	0	2	0	50	122	22	0.00496503	-
LOC107984945	0	3	1	0	3	0	1	0	8	8	2	0.00497617	-
CXorf21	0	3	0	0	1	0	2	0	132	380	70	0.00498886	-
RASGRP3	8	31	26	23	9	32	20	37	0	0	0	0.00499613	-
NIPSNAP3A	15	145	228	76	30	78	36	100	236	466	229	0.00500479	-
RGCC	1	3	31	25	6	23	13	36	157	552	155	0.00500745	-
SERPINA1	0	4	3	0	0	0	0	0	6	12	30	0.00503915	-
IL1RN	1	8	9	1	0	0	0	0	23	35	6	0.00522639	-
NEB	9	81	49	44	45	73	62	84	2	0	4	0.00527102	-
LINS1	26	126	155	109	57	101	67	127	2	0	6	0.0052907	-
GPR65	0	4	8	1	0	0	3	0	162	614	152	0.00533086	-
EVI2A	3	30	9	16	16	46	20	27	151	550	160	0.00541452	-
NRARP	14	112	114	84	46	88	63	64	0	0	0	0.00542803	-
NCKAP1L	2	51	28	30	17	4	21	5	292	764	140	0.00546628	-
DOCK10	1	55	27	37	19	42	26	48	179	414	92	0.00550654	-
HLA-DRB3	0	0	1	2	0	0	0	1	2604	36	3247	0.0055871	-
STC1	6	44	29	15	18	31	30	28	0	0	0	0.00575527	-
HK3	0	6	6	8	3	6	0	1	15	226	135	0.00580066	-
SLC18B1	13	97	107	71	17	39	13	37	182	204	86	0.00591948	-
SNORA73B	9	39	70	31	32	58	39	63	0	0	0	0.00606367	-
SPN	0	4	6	6	0	2	1	4	154	734	211	0.00609913	-
MYCN	24	107	126	68	58	106	56	142	0	0	0	0.00612356	-
ITGAL	2	20	23	9	2	2	0	1	98	318	71	0.00616357	-
CHMP1B	47	664	837	324	89	277	135	307	692	2034	1194	0.00617374	-
GCA	3	163	257	113	39	107	56	115	330	652	235	0.00621231	-
BMF	13	157	178	95	86	160	117	179	0	0	5	0.00622024	-
EGFEM1P	7	49	58	27	25	54	39	60	0	0	0	0.00626779	-
ACAA2	15	154	155	74	92	208	116	245	526	528	176	0.00628922	-
GBP2	1	9	11	6	3	7	14	11	63	277	84	0.00631458	-
SLC45A3	5	41	23	22	27	51	29	34	0	0	0	0.00631672	-
LPXN	4	59	76	32	17	63	28	60	322	926	200	0.00649245	-
BMPR1B	16	77	122	63	56	124	79	130	0	0	0	0.00661931	-
DLGAP1	29	166	237	116	159	246	143	288	0	0	0	0.00664841	-
HAAO	0	13	6	13	2	4	4	6	60	32	12	0.00677113	-
IRF1	13	92	127	79	48	74	67	98	189	191	109	0.00682393	Interferon Signaling, Prolactin Signaling, iNOS Signaling, IL-12 Signaling and Production in Macrophages, Th1 Pathway, Th1 and Th2 Activation Pathway, Type I Diabetes Mellitus Signaling, Production of Nitric Oxide and Reactive Oxygen Species in Macrophages, Retinoic acid Mediated Apoptosis Signaling
TOP1MT	5	45	61	69	26	75	38	82	214	288	64	0.00683496	-
CYTH4	0	11	8	1	4	3	14	18	133	538	132	0.00694907	-
SF3B3	174	1445	1621	1062	782	1603	810	1724	20	29	34	0.00696592	-
ZNF394	7	95	112	58	31	55	33	61	167	476	160	0.00722183	-
LGALS9	4	36	27	13	21	51	44	75	132	308	80	0.00733772	Th1 Pathway, Th1 and Th2 Activation Pathway, T Cell Exhaustion Signaling Pathway
WDR63	2	38	32	18	22	17	27	22	0	0	0	0.00739067	-
HIST1H2BM	5	5	8	2	1	5	5	7	0	0	0	0.00742294	-
SIGLEC9	0	12	3	2	0	1	3	1	115	16	46	0.00743318	-
AHRR	16	78	54	51	19	54	30	61	0	1	2	0.00750363	-
LINC01158	8	131	116	82	69	141	86	161	0	0	0	0.00765541	-
KCNE3	1	3	3	1	1	0	3	1	58	10	20	0.00768585	-
TESC	1	17	61	12	23	13	18	7	33	174	106	0.00772571	-
PTGER4	2	9	35	17	9	17	9	28	154	1218	464	0.00772862	-
PKD1L2	6	42	41	34	13	30	18	36	0	0	0	0.00773195	-
OGG1	14	182	154	103	69	103	102	128	4	2	2	0.00785183	-
CYBA	4	86	181	53	9	24	20	69	385	1156	252	0.00793876	-
DEGS1	24	242	393	198	102	278	145	400	456	1384	621	0.00816114	-
ZNF365	7	62	81	46	29	56	55	88	0	0	0	0.00819873	-
UBQLN2	95	694	927	510	340	562	387	681	10	22	2	0.00821547	-
MYL12A	25	370	551	220	397	942	484	1324	1184	1558	1441	0.00834652	-
LOC105369230	0	0	1	0	0	1	0	0	7483	1668	1663	0.00835464	-
JUNB	34	227	432	255	128	332	215	566	576	674	596	0.0084807	NRF2-mediated Oxidative Stress Response
IL16	4	26	17	21	8	9	6	14	106	401	93	0.00852439	-
SYMPK	89	750	906	577	320	797	421	820	13	20	6	0.00857316	-
DARS2	6	112	135	69	64	107	92	123	4	2	11	0.0086852	-
ACO1	30	184	261	169	135	251	147	313	7	11	12	0.00868702	-
RYR2	8	86	74	64	25	61	39	72	0	0	0	0.0087335	Opioid Signaling Pathway, Synaptic Long Term Depression, Netrin Signaling, Calcium Signaling
MX1	12	115	172	60	32	178	54	141	470	970	179	0.00878998	Interferon Signaling
CX3CR1	0	7	12	2	2	3	2	3	54	168	28	0.00882683	-
NDC1	21	308	197	128	152	251	177	302	2	0	3	0.0088274	-
HIST1H2BJ	0	30	18	18	20	28	16	32	0	0	0	0.0089719	-
CXCL16	1	9	20	17	5	2	5	6	49	156	34	0.00911605	-
ARHGEF16	1	19	23	24	10	22	14	29	0	0	0	0.00920399	-
POU3F2	46	484	616	344	215	495	256	442	0	0	0	0.00921906	-
RGS19	3	45	59	22	24	41	29	86	115	102	68	0.00925193	-
ABI3	0	0	3	4	6	6	3	14	40	141	29	0.00931175	-
CD36	0	14	23	7	2	0	2	3	190	1376	430	0.00935	-
FAM151B	2	22	23	18	15	9	11	11	0	0	0	0.00935199	-
CRNDE	5	119	130	77	56	120	66	130	0	0	0	0.00941724	-
SLC32A1	17	42	43	12	26	60	28	22	0	0	0	0.0094603	GABA Receptor Signaling
CGB7	2	9	8	6	3	7	2	8	0	0	0	0.00958299	-
RPL17P6	0	0	1	0	0	0	32	46	38	73	42	0.0095937	-
HUWE1	355	3135	3600	2418	1441	3300	1726	3599	95	263	44	0.0096066	-
ZNF689	24	174	199	114	76	125	96	175	6	12	8	0.00965156	-
APRT	26	172	309	114	91	204	169	404	455	588	332	0.00967968	-
PAPD4	35	402	343	202	235	411	250	453	15	28	22	0.0097667	-
TRIM71	18	164	160	88	112	187	118	254	0	0	0	0.00983559	-
APOBEC3C	1	5	21	1	5	18	16	11	30	52	18	0.00985216	-
RND1	22	114	182	99	57	104	90	177	0	0	0	0.0098786	Axonal Guidance Signaling
CDCA3	9	150	106	78	61	107	108	172	0	0	0	0.00990343	-
SYDE2	11	73	108	83	47	119	58	134	0	0	0	0.00992538	-
HSPA6	53	291	387	179	212	338	104	266	0	12	8	0.00994959	Unfolded protein response, Aldosterone Signaling in Epithelial Cells, Huntington's Disease Signaling
SLC6A9	15	144	231	151	75	118	99	149	0	0	0	0.0101108	-
CLEC4A	4	80	61	60	12	14	19	16	192	1038	304	0.0101985	-
LOC100421561	2	8	3	7	3	6	3	3	0	0	0	0.0102112	-
L3MBTL4	1	21	24	20	15	24	13	26	0	2	4	0.0102213	-
SLAMF7	0	0	5	1	5	0	0	1	158	565	84	0.0102269	-
LOC107986938	0	2	2	4	3	2	2	3	0	0	0	0.0102431	-
KREMEN2	6	24	45	31	14	33	14	34	0	0	0	0.0102493	-
ADAP2	0	12	6	8	4	7	6	0	58	238	50	0.0102754	-
TBC1D4	4	58	36	29	25	57	37	45	6	0	0	0.0103207	-
FNIP1	70	581	524	399	191	408	256	517	12	40	10	0.0103597	-
NR1D1	12	90	180	160	111	140	121	210	0	30	0	0.010555	Circadian Rhythm Signaling
APCDD1	19	227	202	91	85	182	113	181	0	2	0	0.010602	-
ADAMTS7	49	358	378	249	117	326	144	372	0	0	0	0.0106024	-
NBN	13	144	212	128	51	154	54	170	468	676	133	0.0106974	-
QRICH1	63	670	763	495	286	619	361	655	26	72	7	0.0107177	-
ETV5	47	592	729	572	327	645	310	879	2	0	0	0.010727	-
TMPO-AS1	3	27	27	26	10	15	14	31	0	0	0	0.0107315	-
PRPF3	47	448	486	315	234	448	264	481	28	80	18	0.0107508	-
NTN1	20	139	149	73	99	234	118	116	0	0	0	0.0107513	Axonal Guidance Signaling, Netrin Signaling
RMRP	104	1081	951	1272	493	905	788	1670	0	0	0	0.010778	-
ARPC5	80	827	1155	510	376	986	467	1221	1032	3616	2076	0.0108079	-
UBE4B	43	594	604	337	224	491	288	576	2	9	2	0.0109404	-
LOC112268097	1	18	12	10	12	8	8	19	0	0	0	0.0110684	-
CLN6	10	169	205	119	80	140	130	195	16	4	9	0.0111546	-
ANKRD17	160	1738	1834	1246	683	1596	752	1786	30	54	26	0.0111828	-
LOC105371729	8	16	37	20	7	23	15	29	0	0	0	0.0112216	-
PSRC1	14	110	126	82	85	205	120	191	0	0	2	0.0113036	-
NPR3	9	73	50	46	24	65	29	78	0	0	0	0.0113438	-
IPO9	130	1359	1524	934	538	1168	620	1204	35	80	8	0.0113732	-
HIST1H3A	1	3	0	4	7	15	18	27	57	38	16	0.0113783	-
FGFR3	63	382	409	250	122	384	186	186	0	0	0	0.0114201	Renin-Angiotensin Signaling, Th1 Pathway, NF-B Signaling, Th1 and Th2 Activation Pathway, Tec Kinase Signaling, IL-8 Signaling, Neurotrophin/TRK Signaling, NRF2-mediated Oxidative Stress Response, Axonal Guidance Signaling, Huntington's Disease Signaling, Role of Macrophages, Fibroblasts and Endothelial Cells in Rheumatoid Arthritis, Adipogenesis pathway, Endothelin-1 Signaling, Role of NFAT in C…
TRIM9	31	245	359	221	114	204	125	190	0	0	0	0.0114562	-
PPP1R3C	0	32	67	38	29	37	39	56	0	0	0	0.0114954	CDK5 Signaling, ERK/MAPK Signaling, Dopamine-DARPP32 Feedback in cAMP Signaling, Production of Nitric Oxide and Reactive Oxygen Species in Macrophages, Synaptic Long Term Potentiation
MFNG	3	26	6	25	15	26	14	16	138	570	117	0.0115014	Notch Signaling
PLAGL1	31	471	411	345	161	364	172	340	7	6	2	0.0115018	-
ACBD7	9	61	42	30	24	63	27	27	0	0	0	0.0115151	-
RELL2	16	97	98	65	32	62	50	102	6	2	6	0.0115444	-
PPP2R5D	51	479	433	233	201	413	216	496	13	9	10	0.0115468	-
CD44	4	58	150	66	51	169	79	323	318	1286	432	0.0115575	-
PRTG	57	773	819	539	316	723	369	941	0	0	0	0.0115857	-
TMEM161B	32	241	242	191	82	151	88	179	2	6	8	0.0116147	-
SELENBP1	5	86	72	59	30	57	31	58	0	0	2	0.0117031	-
GSN	29	485	922	396	362	741	400	1050	1634	4747	1301	0.0117083	-
FST	16	159	175	71	83	175	111	217	0	0	0	0.0117518	-
CREB3L1	11	58	40	37	35	76	29	84	0	0	0	0.0117822	-
POU3F4	3	14	27	13	10	28	15	15	0	0	0	0.0117824	-
ANKRD52	102	1139	1281	802	415	917	534	1200	2	24	11	0.0117982	-
PRKCG	16	117	76	80	41	41	45	53	0	0	0	0.0118268	-
NFATC3	23	206	242	135	107	261	138	277	3	4	19	0.0118717	-
LOC105372310	7	31	16	24	24	50	19	44	0	0	0	0.0118948	-
PIGT	36	482	663	325	309	507	329	638	5	40	35	0.0120081	-
GDF6	2	7	9	6	11	17	11	18	0	0	0	0.0120324	-
LOC100421358	7	12	15	9	3	8	2	8	0	0	0	0.0120555	-
ID2	91	1026	1348	574	200	437	215	534	1014	2084	1480	0.0121354	-
SLC44A5	16	152	138	61	62	168	82	101	0	0	0	0.0121445	-
LATS1	49	528	613	464	199	489	230	572	20	2	6	0.0121842	-
PCTP	8	58	78	47	19	63	27	66	320	132	84	0.0122045	-
COMMD8	4	122	153	41	39	81	58	103	132	350	182	0.0122152	-
PNP	17	158	334	92	97	225	162	334	554	754	235	0.0122398	Xanthine and Xanthosine Salvage
LYPD6	4	36	36	28	13	44	15	38	0	0	0	0.012277	-
UBAP2L	115	1345	1655	1031	614	1319	647	1608	25	54	10	0.0122896	-
PALMD	6	28	37	28	17	63	34	46	0	0	0	0.0123707	-
IKZF1	4	54	40	39	10	17	12	18	153	73	43	0.0124619	-
TIMELESS	48	510	537	281	196	458	252	555	16	0	8	0.0124639	-
UNC13C	5	33	34	19	10	21	12	20	0	0	0	0.0124847	-
HHEX	0	0	0	1	1	4	0	12	12	20	6	0.0125011	-
ACTR2	148	1781	1751	824	714	1978	659	1785	1923	2708	4516	0.0125111	-
CENPN	8	88	94	73	68	145	99	168	2	0	5	0.0125383	-
NNMT	0	12	31	15	15	20	23	17	0	0	0	0.0125606	-
LYSMD2	7	49	63	45	7	5	8	17	50	186	86	0.0125898	-
IGF2BP1	78	1118	1002	742	566	1305	729	1667	0	0	0	0.0125955	-
PPRC1	45	391	385	268	167	370	224	551	15	10	2	0.0126907	-
AP2A1	103	801	1235	660	545	1106	707	1387	38	59	55	0.0127505	-
CRTC2	31	345	438	278	156	289	163	387	16	10	4	0.0128046	-
LOC728715	0	5	5	6	5	9	11	8	0	0	0	0.0128132	-
GLI2	21	251	217	173	150	341	210	418	0	0	0	0.0128165	-
GTF3C2	31	353	273	153	126	250	201	327	2	21	19	0.0128275	-
CALB1	44	421	615	264	251	494	289	649	0	0	0	0.012829	-
AARS	174	1702	2188	1333	645	1367	829	1580	10	94	4	0.0128981	-
CMTR1	45	511	699	375	226	480	317	671	6	4	10	0.0129041	-
NRXN3	36	196	214	101	76	134	67	97	0	0	0	0.0129905	-
LOC105373234	3	5	9	1	7	8	6	12	0	0	0	0.0130434	-
AQR	42	335	481	361	180	423	210	498	33	24	8	0.0130824	-
SCAF4	60	543	567	387	213	457	253	545	88	2	10	0.0130825	-
E2F4	39	380	453	282	173	378	241	558	14	4	14	0.0131438	-
CEBPD	5	19	86	51	25	69	41	133	196	320	74	0.0131705	Unfolded protein response, Role of Macrophages, Fibroblasts and Endothelial Cells in Rheumatoid Arthritis, IL-17A Signaling in Fibroblasts, Adipogenesis pathway
HIST1H2BG	3	32	30	28	17	20	19	40	2	5	1	0.0131872	-
TRIM59	4	51	42	52	31	58	44	60	6	16	4	0.0131884	-
ZC3H14	62	588	754	420	313	669	360	808	22	60	12	0.0132363	-
ZNF730	7	147	80	96	58	121	50	122	0	3	0	0.0132513	-
ATP6V0B	120	989	1893	852	446	874	464	1042	1377	3596	2000	0.0132563	Phagosome Maturation
REEP4	14	103	101	82	41	111	59	123	4	16	8	0.0133134	-
TJAP1	36	299	352	218	99	218	131	239	14	4	2	0.0133262	-
LDB2	3	51	31	20	17	44	28	28	0	0	0	0.0133356	-
IRX2	9	126	189	137	54	135	80	181	0	0	0	0.0133437	-
SSRP1	169	1316	1502	882	724	1616	929	1872	88	196	40	0.0133918	-
ATP13A3	80	975	1046	576	354	896	398	953	2	2	10	0.0134082	-
SPSB1	6	29	46	41	35	70	49	87	0	0	0	0.0134179	-
CCND2	147	1573	1468	982	753	1799	962	2290	18	24	12	0.0134338	-
LOC399975	6	30	23	20	6	19	8	26	0	0	0	0.0134365	-
ACLY	192	1808	2286	1024	865	1751	971	2150	62	56	32	0.0134923	-
SELPLG	7	59	51	67	21	58	25	108	92	284	122	0.0135548	Atherosclerosis Signaling
CENPO	14	112	62	63	58	99	60	147	0	3	4	0.0135864	-
DHTKD1	52	297	345	220	99	217	127	231	10	13	26	0.0135973	-
NFX1	46	535	672	445	198	430	239	510	12	8	4	0.0136036	-
LOC105378531	13	84	82	65	19	62	29	84	0	0	0	0.0136215	-
KAT7	53	532	568	314	222	572	241	531	31	10	13	0.0136269	-
PHF12	59	570	704	470	199	475	256	517	22	17	4	0.0136444	-
TNNC1	4	34	33	23	11	33	19	47	0	0	0	0.0136792	Calcium Signaling
ARMH4	36	332	344	245	95	333	119	295	0	0	0	0.0136932	-
GPR132	0	6	2	0	4	0	4	2	22	55	5	0.0137945	-
C2CD2L	38	222	299	162	85	164	115	217	0	26	4	0.0138257	-
PCDHGB7	6	65	59	40	21	51	19	42	0	0	0	0.0138469	-
GINS3	0	41	50	17	28	44	26	43	2	0	0	0.0139543	-
MBNL2	39	434	608	364	203	482	240	562	12	24	4	0.0139687	-
GLI3	54	596	529	351	204	533	252	698	0	0	0	0.0140545	-
UBE2N	93	1024	1300	613	659	1386	606	1351	16	95	12	0.0140606	-
ACSF2	5	45	25	30	13	22	19	26	130	172	14	0.0140704	-
CMYA5	1	35	13	19	21	12	28	22	0	0	0	0.0141041	-
UQCRFS1	30	367	347	149	111	275	76	175	340	740	414	0.014119	-
GATA2	17	57	60	44	26	11	35	19	0	0	0	0.0141547	-
ACSS1	3	2	6	4	6	24	14	13	42	197	47	0.0141789	-
IPO13	61	430	656	372	172	327	251	400	6	14	4	0.0141978	-
LOC102724532	2	30	51	24	19	29	20	35	0	2	0	0.014204	-
SNRPA	26	201	267	105	158	262	239	362	33	0	2	0.0142055	-
BEND4	24	66	41	43	25	33	20	7	0	0	0	0.0142168	-
FAM111B	0	37	44	19	22	43	25	50	0	0	0	0.0142295	-
MCM2	35	261	325	114	213	385	263	477	5	0	2	0.0142633	-
NFAT5	132	1154	1089	871	403	1115	428	1371	26	20	8	0.0142776	-
MBD6	48	630	796	528	228	466	297	696	3	2	1	0.0143573	-
SAMD9L	1	37	60	20	30	52	71	102	190	511	94	0.0143889	-
MSANTD2	50	581	494	398	172	471	206	579	4	8	6	0.0144238	-
TRAPPC6A	8	60	95	55	25	77	54	126	162	418	118	0.0144546	-
ROR1	3	68	89	28	49	51	36	65	2	0	0	0.014455	-
C8orf46	3	59	51	34	22	50	26	27	2	0	0	0.014456	-
DIP2A	54	671	633	488	238	634	302	776	37	8	17	0.0144604	-
PALM2	2	41	41	32	14	25	15	36	0	0	0	0.0144772	-
RAPGEF4	24	103	147	63	102	39	49	60	0	0	0	0.0145597	ERK/MAPK Signaling
ZNF107	10	122	91	64	58	118	79	146	12	12	0	0.0145742	-
COL6A2	33	245	440	239	143	368	180	433	0	0	0	0.0146238	-
SPATA6	17	198	264	163	100	229	105	244	20	5	9	0.0146473	-
NES	247	3327	3932	2053	1148	3187	1523	3486	0	0	0	0.014674	-
SORBS3	28	297	414	221	133	268	162	374	3	7	10	0.0147008	-
LMF1	19	203	313	176	115	218	133	235	16	18	18	0.0147519	-
CHAF1B	14	111	100	79	25	85	43	117	2	0	0	0.0147582	-
ISL1	4	20	26	13	27	9	22	7	0	0	0	0.014791	Embryonic Stem Cell Differentiation into Cardiac Lineages
PIGS	36	338	412	231	143	322	178	346	38	16	19	0.0148292	-
GRTP1	1	37	31	26	18	24	30	53	2	0	0	0.0149031	-
LIG1	37	390	380	274	141	403	209	482	30	18	6	0.015006	-
ADGRL2	86	766	832	448	445	1052	557	1297	0	0	0	0.0150086	-
FGFRL1	21	166	226	151	81	228	112	275	2	12	4	0.015041	-
UBA1	709	6019	8243	4235	2201	5355	2720	6140	44	64	20	0.0151136	-
PIK3C3	43	411	579	291	188	409	217	441	16	21	16	0.0151225	-
OTUB1	88	787	1111	552	371	686	432	925	18	52	30	0.0151296	-
RIN2	14	155	163	124	59	141	69	160	8	17	6	0.0151373	-
XPO5	73	674	864	488	247	694	342	707	22	41	18	0.0151451	-
P3H1	36	375	573	260	219	469	265	565	14	12	14	0.01515	-
LINC01473	0	8	19	15	10	7	10	15	0	0	0	0.015177	-
MAPK7	35	215	317	156	88	164	106	222	3	1	9	0.0152244	-
MAT2A	148	1301	1397	790	474	1124	502	1131	54	91	21	0.0152268	-
GABRR2	8	86	67	54	30	44	20	59	0	0	0	0.0152512	Neuroinflammation Signaling Pathway, GABA Receptor Signaling
CAPG	0	11	14	20	471	939	568	1260	1735	2662	685	0.0152516	-
FAM53A	1	19	19	4	4	13	6	25	66	152	17	0.0153622	-
AIF1L	14	187	220	82	128	288	135	260	0	0	0	0.0154268	-
C3orf70	9	51	25	40	16	46	18	60	0	0	0	0.015428	-
UBR4	307	2928	3587	2234	1084	2938	1328	3661	73	52	57	0.015507	-
HAVCR2	0	0	10	3	0	1	1	11	128	670	115	0.0155153	-
USP5	127	1211	1746	852	493	962	616	1151	10	22	6	0.0155554	-
MINK1	78	681	663	568	199	397	234	472	20	17	2	0.0155745	-
ARHGDIA	101	1008	1754	836	597	1259	802	1758	10	12	6	0.0156466	-
ZNF592	52	497	461	342	151	358	138	418	1	4	16	0.0156885	-
MKNK1	12	100	131	74	42	88	59	103	6	11	10	0.0157119	-
GDNF	2	14	8	11	21	29	20	26	0	0	0	0.0157635	Amyotrophic Lateral Sclerosis Signaling, Neuroinflammation Signaling Pathway, Thyroid Cancer Signaling
FGFBP3	47	448	556	302	153	424	188	502	0	6	2	0.0158416	-
EMC3-AS1	1	49	26	23	19	29	27	42	0	2	2	0.0158615	-
PLEKHG2	77	700	697	461	204	650	288	803	23	6	1	0.0158782	-
PDPN	16	136	141	67	70	205	126	217	0	0	0	0.0159101	-
MBOAT4	3	13	15	17	9	6	6	7	0	0	2	0.0159139	-
CS	154	1450	1317	700	515	1070	402	922	12	16	13	0.015927	-
ABCC9	5	61	35	32	34	84	43	78	0	0	0	0.0159278	-
FBXO38	60	419	508	317	136	363	144	415	4	13	10	0.0159514	-
BOC	50	401	444	289	108	223	150	334	0	0	0	0.0159521	-
EIF4G2	1210	12247	16957	8332	4925	10677	5664	12451	132	260	88	0.015958	-
MKLN1	59	865	1157	760	344	984	408	1014	27	10	15	0.0159935	-
HCFC1	107	953	1260	644	369	875	499	1125	44	16	40	0.0160555	-
MAPKAPK5	71	532	583	405	223	439	290	497	63	99	58	0.016063	-
NID2	6	58	69	38	18	45	22	57	0	0	0	0.0160732	-
NPTN	74	644	878	337	560	969	587	1250	11	10	12	0.0160994	-
CDCA5	24	190	154	67	78	195	124	254	0	0	0	0.0161055	-
CKB	329	2301	3609	1612	1415	2287	1274	1203	30	16	31	0.0161399	-
ITPKA	0	11	30	10	20	19	23	27	0	0	0	0.0161634	-
ARID2	43	623	570	371	201	488	262	465	14	52	21	0.0161925	-
TCF7L2	27	230	299	197	123	322	136	301	23	8	32	0.0162287	-
RPAP1	35	339	384	246	103	282	154	326	26	17	2	0.0162363	-
EGR3	3	30	55	22	25	32	41	59	1	2	1	0.0162539	-
LRRC39	0	34	33	24	11	17	22	22	0	0	2	0.0164038	-
ACO2	76	631	894	402	382	543	358	625	78	30	77	0.0164144	-
OGFOD1	52	270	370	206	95	312	109	303	17	2	6	0.0164582	-
ARHGEF11	49	618	642	400	187	455	230	459	23	9	5	0.0164798	-
TARDBP	165	1261	1378	620	539	1281	494	1165	46	66	58	0.0165016	-
NUP188	45	592	644	409	258	742	385	876	36	10	6	0.0165297	-
NOTCH1	61	751	954	590	412	1170	493	1180	40	4	8	0.0165757	-
SEC24A	46	631	686	478	202	649	245	654	20	2	10	0.0165874	-
TARS2	23	230	255	154	81	171	104	189	35	1	4	0.0166104	-
CSE1L	62	829	996	484	490	1134	617	1305	32	19	36	0.0166141	-
RPS6KB2	35	245	388	230	171	245	167	345	60	15	30	0.0166256	ERK5 Signaling, Opioid Signaling Pathway, Growth Hormone Signaling, Apelin Endothelial Signaling Pathway, UVA-Induced MAPK Signaling
PSAP	608	7119	10626	4717	1594	4564	2289	5682	6845	12537	16194	0.0166445	-
SRSF5	209	1613	1827	950	765	1563	918	1742	1485	3090	2917	0.0167091	-
MOV10	27	284	334	184	158	372	210	423	42	14	10	0.0167269	-
LOC105369667	0	40	39	33	13	27	15	35	0	0	0	0.016735	-
SLC20A1	69	961	1210	588	562	1185	712	1522	14	85	34	0.0167611	-
CAD	97	874	1101	634	288	651	381	843	24	36	7	0.0167971	-
NCBP1	63	752	870	574	269	602	302	779	38	9	32	0.0168016	-
CDC7	13	190	186	79	74	175	83	188	0	2	6	0.01681	-
LOC107984591	3	13	5	8	1	7	6	7	0	0	0	0.0168249	-
SF1	228	1801	2670	1626	757	1476	822	1920	65	69	32	0.0168389	-
CACNG8	25	349	338	191	118	294	125	375	0	0	0	0.0168417	-
DDR2	38	608	578	342	197	568	249	684	0	0	0	0.0168597	-
DDB1	254	2217	2760	1416	1242	3120	1452	3465	60	126	82	0.0168624	-
INTS1	112	1084	1523	997	381	955	531	1301	44	12	14	0.0169264	-
SPRY1	42	597	738	448	231	670	283	822	0	0	0	0.0169443	-
MIF4GD	2	75	100	65	20	62	30	52	153	512	119	0.0169521	-
LPIN3	3	28	25	11	14	35	14	35	0	0	0	0.0169574	-
NETO2	31	261	343	139	95	255	120	275	4	0	0	0.0169579	-
HDAC7	61	669	805	543	288	690	361	1063	16	2	1	0.016966	-
PRKAA1	45	330	430	233	139	431	161	428	15	11	4	0.0169668	-
POLR2J	14	211	225	110	106	177	87	171	11	22	8	0.017047	-
TEKT1	0	5	18	7	14	15	12	16	0	0	0	0.0171074	-
STRA6	12	149	193	127	54	145	52	165	0	0	0	0.0171205	-
NDST1	98	898	1167	707	316	885	350	1112	4	4	4	0.0171875	-
PLD2	23	156	167	117	33	136	51	151	0	2	2	0.0171898	-
RNF126	31	238	397	215	109	272	156	347	6	14	10	0.0172342	-
GARS	275	2123	3388	1746	938	2115	1113	2717	86	40	21	0.0172369	-
FBXO46	12	102	122	105	25	72	43	88	0	1	2	0.0172675	-
CCT6P1	28	176	199	115	67	160	106	250	2	28	2	0.0172675	-
ZNF207	158	1403	1566	926	760	1647	810	1934	81	242	63	0.0172921	-
MICU1	42	306	470	209	220	420	253	518	20	59	10	0.0173122	-
ATP1A1	163	1633	2303	1151	844	1628	1059	2304	148	136	53	0.0173186	-
CSPG4	3	78	43	38	36	46	45	94	0	0	0	0.017373	-
DNTTIP2	36	337	487	179	118	335	124	349	629	1319	370	0.0174318	-
XRCC3	21	123	180	65	56	128	78	172	8	2	2	0.0174399	-
DBF4B	7	128	161	84	50	110	55	131	0	6	0	0.0174705	-
C6orf106	69	521	707	318	216	558	285	690	6	34	12	0.0174722	-
GOSR2	70	625	782	468	221	500	254	556	14	40	24	0.0174847	-
PHF8	57	347	488	296	120	383	141	339	4	24	9	0.0175143	-
ZDHHC20	59	435	496	283	176	459	221	554	46	29	16	0.0175199	-
TULP4	97	869	675	697	219	472	244	611	12	4	18	0.0175212	-
CCT6P3	11	93	75	53	26	60	21	58	0	0	2	0.0175213	-
HLA-DRB5	0	2	2	4	0	0	0	0	283	9432	3257	0.0175238	-
SKIDA1	26	205	165	130	55	105	45	140	0	0	0	0.017586	-
GRPEL1	20	210	295	139	73	151	125	245	363	1107	318	0.0175982	-
SIPA1L3	41	306	295	235	194	371	226	577	18	17	5	0.0176291	-
ASCL1	16	116	103	58	41	109	42	41	0	0	0	0.0176516	-
PROSER1	38	369	472	297	127	310	134	326	1	10	12	0.0176866	-
SALL4	8	137	77	80	52	128	47	142	1	0	0	0.0177177	-
XPO7	90	880	967	572	254	635	295	685	12	14	8	0.0177398	-
GANAB	216	2261	2865	1558	747	2239	995	2751	6	15	20	0.0177414	-
TMEM209	36	293	342	171	98	258	154	273	12	36	14	0.0177607	-
PHLDA3	26	338	573	349	158	424	227	557	0	10	0	0.0177684	-
COPA	233	2276	3245	1759	943	2017	1052	2316	124	86	46	0.0177693	-
SIRPB2	0	5	0	3	3	1	1	1	41	14	4	0.017854	-
IL27RA	2	27	16	12	4	21	2	13	24	67	27	0.0178616	-
GRM3	17	286	399	203	101	208	163	328	0	0	0	0.0178622	-
PPP6C	50	565	796	419	268	514	338	665	42	69	21	0.0178727	-
PAF1	48	343	512	258	152	338	152	385	26	8	6	0.0178913	-
SLC25A10	8	108	104	33	47	68	58	120	0	0	0	0.0179384	-
EVA1A	8	27	66	28	16	28	30	49	0	0	0	0.0179412	-
TFE3	77	586	853	492	195	477	258	591	2	13	6	0.0179447	-
AP1B1	111	939	1402	730	420	786	477	991	20	77	38	0.0179536	-
C1QB	0	1	20	5	0	0	0	0	42	4	28	0.0179543	-
SAPCD2	3	87	93	47	39	105	39	86	2	0	2	0.0179625	-
LOC105377290	4	39	16	20	18	27	12	41	0	0	0	0.0180304	-
ANTXR1	38	665	547	356	198	510	220	655	0	0	0	0.0180579	-
LOC729998	6	70	105	56	172	352	62	166	311	332	289	0.018086	-
TTLL3	5	29	39	34	9	37	14	35	1	2	2	0.0180961	-
OTUD5	88	558	858	451	197	503	268	626	18	9	10	0.0181242	-
COL12A1	19	239	235	152	107	303	149	383	0	0	0	0.0181659	-
HELLS	36	321	111	256	238	441	245	492	0	15	0	0.0181722	-
GRK6	28	252	298	172	124	283	139	280	28	18	45	0.0181786	-
RAVER1	41	287	412	228	114	306	179	410	28	24	2	0.0182093	-
GAD2	10	42	41	26	33	83	25	33	0	0	0	0.0182618	Glutamate Degradation III (via 4-aminobutyrate), Glutamate Dependent Acid Resistance, Type I Diabetes Mellitus Signaling, GABA Receptor Signaling, Neuroinflammation Signaling Pathway
RAB14	82	982	1317	653	407	956	515	1217	30	60	20	0.0182934	-
NONO	246	2436	2567	1232	965	2137	852	1915	116	141	50	0.0182944	-
LOC107985939	8	85	69	32	21	43	37	46	0	0	0	0.0183024	-
LMNB1	66	496	549	292	262	666	330	791	26	24	22	0.0183043	-
NCAPD2	39	449	351	207	246	572	271	623	16	0	11	0.0183189	-
MIS18BP1	25	131	128	69	68	156	93	208	272	606	158	0.0183313	-
BAG3	54	321	570	368	190	424	170	624	0	0	0	0.0183461	-
LOC112268282	5	21	11	18	6	9	5	8	0	0	0	0.0183531	-
INO80E	22	240	336	162	121	252	176	376	17	12	10	0.0183548	-
IFI35	2	60	102	37	2	42	22	103	178	330	58	0.0184192	Interferon Signaling
AKAP10	30	259	270	183	74	183	91	224	22	6	4	0.0184229	-
AP1G1	89	1031	1137	708	334	676	415	799	46	63	14	0.0184483	-
CDC25B	25	330	254	165	93	287	139	251	14	26	0	0.0184758	-
ZFP91	42	439	614	373	156	315	228	374	22	12	10	0.0185203	-
SPAG5	19	259	227	145	138	359	172	400	0	5	1	0.0185241	-
KLHL13	9	133	128	53	76	114	68	35	0	0	0	0.0185304	-
VEGFA	80	603	1040	542	251	588	318	767	0	2	4	0.0185713	-
SIPA1L1	53	529	739	387	249	552	274	724	45	21	10	0.018588	-
PES1	58	478	772	296	258	580	293	717	8	6	10	0.0186035	-
TRAPPC10	31	318	393	234	110	268	135	361	6	18	9	0.0186189	-
TMEM94	65	717	881	556	219	476	289	549	12	3	16	0.0186447	-
CKAP5	189	1878	2382	1242	865	2135	886	2262	100	185	52	0.0186478	-
EMB	9	62	77	45	5	50	12	28	130	458	90	0.0186978	-
SAP130	72	510	838	448	214	529	245	700	8	1	6	0.0187396	-
RAB1B	48	418	537	209	189	407	222	416	15	48	20	0.0187599	-
SLCO1B3	2	9	4	3	2	9	4	7	0	0	0	0.0187685	-
GLRB	5	72	68	27	24	44	33	34	0	0	0	0.0188123	-
EMP2	7	51	52	37	23	87	32	77	0	0	0	0.0188221	-
SGPL1	90	616	651	394	258	637	312	772	66	74	45	0.018851	-
WNK1	234	2552	2929	2128	784	2246	936	2776	83	101	50	0.0188781	-
PDCD6	25	371	586	242	155	364	182	487	756	1220	399	0.0189296	-
GRN	69	599	970	392	204	464	378	855	935	1507	869	0.0189529	-
CCDC174	31	279	405	209	111	247	134	316	4	20	6	0.0189753	-
RAD54L2	66	721	714	555	197	500	239	598	42	20	10	0.0189798	-
GATAD2A	83	703	1023	595	282	654	385	901	6	90	25	0.018981	-
NPIPB11	2	11	11	11	5	5	2	6	0	0	0	0.0189924	-
USP21	25	272	277	126	89	183	99	219	5	10	2	0.0190036	-
UBE2Z	64	685	728	449	203	464	259	562	24	42	12	0.0190448	-
CCNF	13	126	190	67	53	174	96	183	0	0	0	0.0190755	-
MED1	60	620	825	505	259	642	313	782	16	92	16	0.0190876	-
SF3B2	206	1653	2231	1134	689	1595	766	1963	132	77	73	0.0191068	-
IGDCC3	36	340	258	208	168	468	265	570	4	0	0	0.0191185	-
TSPEAR	0	12	26	19	7	15	14	12	0	0	0	0.0191338	-
KLHDC1	1	35	47	19	29	46	26	62	0	0	3	0.0191951	-
EGR2	3	47	38	48	39	75	41	97	0	0	4	0.0192247	Adipogenesis pathway
CALM2	497	6135	6770	2703	2279	4233	1805	3919	4488	14281	9126	0.019233	-
ZC3H18	55	450	654	410	165	430	226	584	24	24	12	0.0192368	-
HS3ST3B1	11	31	72	46	26	74	40	66	14	2	2	0.0193414	-
CRIP3	0	35	34	40	1	7	8	19	105	61	25	0.0193809	-
NOL6	43	312	469	284	145	472	205	583	4	2	2	0.0193974	-
NGFR	21	94	196	117	49	164	92	224	0	0	0	0.0194014	Axonal Guidance Signaling, CDK5 Signaling, Role of Macrophages, Fibroblasts and Endothelial Cells in Rheumatoid Arthritis, PPAR Signaling, Dendritic Cell Maturation, Type II Diabetes Mellitus Signaling, T Helper Cell Differentiation, NF-B Signaling, Type I Diabetes Mellitus Signaling, Production of Nitric Oxide and Reactive Oxygen Species in Macrophages, Neurotrophin/TRK Signaling
HEG1	40	615	500	363	166	435	195	617	2	0	4	0.0194052	-
TMCC1-AS1	2	17	20	6	8	11	6	16	0	0	0	0.0194277	-
GLYR1	99	1037	1307	626	372	757	451	947	29	41	29	0.0194504	-
PSME3	57	716	842	416	319	713	409	885	26	116	14	0.0194811	-
UBE2K	68	898	1021	452	357	821	398	1026	38	18	18	0.0194879	-
RMI2	4	39	29	33	19	42	33	74	0	0	0	0.0194947	-
CNOT4	47	341	483	333	154	310	128	334	26	42	2	0.0195477	-
CDK13	59	623	645	413	259	500	282	607	103	77	18	0.0195593	-
KMT2D	207	2213	2655	1942	638	1575	796	2007	34	84	12	0.0195621	-
ARHGAP19	17	114	166	70	45	133	58	144	6	0	4	0.0195952	-
LOC107985276	10	57	38	29	22	38	17	62	0	8	0	0.0196316	-
IQUB	4	45	47	23	9	39	21	46	0	0	0	0.0196316	-
H3F3B	895	8706	11817	5539	2738	5744	2431	5406	8430	14325	13452	0.0197014	-
PMEPA1	32	299	389	191	90	272	115	317	0	2	0	0.0197134	-
COMMD4	23	211	234	84	132	207	149	289	26	6	28	0.0197402	-
C7orf61	3	21	20	7	6	9	12	21	0	0	0	0.0197712	-
LPCAT3	19	201	236	135	99	248	134	314	21	14	6	0.0197867	-
ABL1	83	917	1227	687	269	724	415	986	16	13	5	0.0197937	-
PROM1	7	181	126	82	113	209	96	259	0	0	0	0.0198608	-
CPED1	0	9	1	1	9	24	8	33	40	216	50	0.0198621	-
CYB5R3	82	788	1134	589	330	752	417	984	6	100	22	0.0198626	-
LRP1	483	5078	8012	4842	2427	6498	3080	8739	149	171	59	0.0198894	-
STIP1	186	1336	2108	952	634	1571	823	1874	71	98	84	0.0199181	-
TRIP13	2	68	69	56	53	111	73	149	0	0	0	0.0199272	-
ZNF519	13	123	91	65	49	145	64	162	0	5	4	0.0199297	-
CAMKMT	8	119	128	75	40	104	62	93	7	14	8	0.0199476	-
CHD7	198	1656	1815	1134	405	1251	444	1392	8	8	2	0.020058	-
KNTC1	36	426	250	231	190	418	220	558	26	0	12	0.0200632	-
RAB6A	182	1738	1956	1013	535	1384	532	1235	8	38	19	0.0200728	-
MRPL16	10	116	107	53	59	110	54	145	178	234	112	0.020073	-
SOX8	18	113	219	97	60	150	87	216	0	0	0	0.0200872	-
JPT2	38	609	655	341	164	476	252	550	31	0	0	0.0200892	-
ARAF	18	222	309	168	169	292	196	314	7	100	8	0.0200905	-
SPSB4	27	149	69	44	50	126	58	153	0	0	0	0.0201073	-
SLFN5	32	411	478	333	135	393	177	527	26	6	8	0.0201205	-
CDC27	59	610	687	305	234	611	221	558	25	9	22	0.0201379	-
WDYHV1	11	175	155	92	47	111	68	107	2	2	10	0.0201619	-
MIEF1	22	184	318	219	81	179	111	213	8	16	8	0.0201717	-
NR2E1	7	41	23	18	22	57	40	15	0	0	0	0.0201973	-
CARS	5	74	46	33	36	57	36	62	4	17	0	0.0202098	-
SNRNP200	291	2521	3644	2020	1028	2910	1149	3217	168	84	74	0.0202162	-
ADCY6	62	667	797	435	161	551	250	668	0	0	0	0.0202309	-
ARHGEF2	108	1062	1363	836	350	890	506	1292	65	64	14	0.0202355	-
CELF2	97	898	1134	557	384	872	468	975	65	130	49	0.0202416	-
DNA2	14	132	90	85	20	94	49	102	10	0	0	0.020268	-
ATG9A	59	432	631	350	152	369	170	347	17	1	6	0.0202733	-
CEP164	31	416	519	323	128	298	178	347	13	2	22	0.0203292	-
CIT	32	431	496	331	107	331	154	459	0	0	0	0.0203303	-
SEMA5B	35	291	284	166	157	470	200	483	0	0	0	0.0203631	-
IRX3	8	52	56	49	21	55	15	82	0	0	0	0.0203805	-
AASS	36	538	469	294	138	365	157	327	0	9	0	0.0204597	-
GGA3	55	363	467	310	100	274	125	293	13	6	10	0.0204867	-
GRINA	128	1021	1666	747	447	790	562	1176	20	29	20	0.0205364	-
ZNF69	9	136	134	107	39	111	65	130	22	9	0	0.0205651	-
SLC8A3	14	71	80	60	22	30	18	45	0	0	0	0.0206707	-
CRY1	66	740	1044	542	267	610	294	778	20	0	4	0.0206841	Circadian Rhythm Signaling
MEGF10	24	271	429	213	125	397	165	448	0	0	0	0.0206924	-
CEMIP2	41	613	647	416	221	597	300	659	25	100	22	0.0207095	-
EIF2B2	50	336	566	206	255	518	287	674	18	2	22	0.0207906	-
MAFK	14	199	289	154	70	152	112	220	11	5	2	0.020865	NRF2-mediated Oxidative Stress Response
CABP4	0	15	11	11	0	8	0	4	28	70	9	0.0209237	-
EGR1	104	1098	1705	1132	438	812	501	1312	28	10	2	0.0209332	CDK5 Signaling
AGFG1	84	970	1182	662	364	905	476	1005	50	170	9	0.0209478	-
CCDC150	3	47	22	12	25	45	38	57	0	0	0	0.0209566	-
PGPEP1	41	442	648	407	169	428	183	501	4	34	8	0.0209628	-
SLMAP	34	409	342	230	202	492	228	612	16	2	20	0.0209637	-
ELAVL4	32	227	302	95	129	185	136	69	0	0	0	0.0209729	-
FIGNL2	10	99	115	81	23	82	39	54	0	2	0	0.0210111	-
CDK2	28	249	185	89	129	314	138	344	0	0	2	0.0210411	-
LOC101928425	4	34	32	44	6	15	27	39	0	0	0	0.0210668	-
RARA	53	280	392	199	119	301	159	389	11	65	6	0.0211209	Retinoic acid Mediated Apoptosis Signaling
ANAPC2	29	261	406	161	122	266	191	414	2	20	3	0.021159	-
ZNF425	16	84	126	89	19	84	37	117	0	0	2	0.0211744	-
SRRM2	606	5420	5987	4329	1433	4293	2109	4968	274	597	98	0.0211956	-
ZNF732	0	12	13	10	5	19	12	20	1	0	0	0.0212081	-
VAV3	7	74	78	51	44	41	28	38	165	179	34	0.0212256	-
BCL6	30	242	330	180	123	331	144	229	60	10	12	0.0213262	T Helper Cell Differentiation, T Cell Exhaustion Signaling Pathway
COX4I1	145	1245	2207	957	520	1285	798	1855	2111	2936	1977	0.0213338	-
GNAI2	133	1580	2383	1052	762	1618	992	2080	80	182	55	0.021336	-
CPSF6	177	1882	2021	1227	560	1272	578	1291	7	116	17	0.0213989	-
RNPS1	94	936	1086	549	376	882	312	682	32	86	13	0.0213989	-
SLC39A13	19	282	373	205	96	241	142	256	4	34	6	0.0214257	-
EXO1	2	67	59	31	47	99	57	113	0	0	2	0.0214298	-
CDCA8	17	146	78	62	116	219	159	249	0	0	0	0.0214355	-
PAICS	91	1297	1292	708	441	1182	448	1261	12	109	16	0.0214466	-
SMG7	119	1113	1575	810	386	931	479	1038	44	49	14	0.0214611	-
MUS81	25	353	481	278	117	301	170	372	14	18	12	0.0214657	-
SEPHS1	30	477	391	211	162	476	179	465	2	14	14	0.021487	-
VMO1	0	6	11	14	0	2	0	1	26	105	15	0.0216103	-
KDM5C	173	1239	1836	975	428	1123	485	1335	38	58	6	0.021692	-
TSPAN14	51	519	692	369	179	412	213	462	17	13	31	0.0217073	-
TLE3	52	425	610	323	175	319	213	478	10	63	8	0.0217266	-
LINC02334	5	14	3	10	13	29	18	15	0	0	0	0.0217601	-
CRB2	48	454	578	358	116	351	172	324	0	16	2	0.0217631	-
DNMT3B	15	149	181	112	37	114	50	96	0	0	0	0.0217841	-
KIRREL1-IT1	0	6	5	3	3	6	6	10	0	0	0	0.0217976	-
KPNA6	72	657	703	494	233	562	282	644	112	82	16	0.0218386	-
RPTOR	33	344	472	261	119	268	147	363	22	8	6	0.0218577	-
NUSAP1	21	336	209	152	251	500	257	518	6	0	2	0.0218848	-
TTYH3	198	1695	2870	1431	632	1822	818	2200	8	4	6	0.0218978	-
ACTN2	6	49	81	69	14	42	38	84	0	0	0	0.021898	-
SETBP1	56	590	496	532	153	365	170	364	22	24	4	0.0219137	-
ZGRF1	4	73	87	55	45	130	52	131	0	0	2	0.0219332	-
DCAF12	76	572	920	411	239	477	271	524	32	2	7	0.0219631	-
ELK1	22	184	225	146	78	191	80	292	4	8	6	0.0220593	-
PXN	63	665	921	479	278	757	411	1153	8	10	2	0.0220962	-
LOC105377335	4	18	25	8	5	17	9	24	0	0	0	0.0221267	-
IL17RD	172	2066	2174	1336	527	1401	539	1797	0	0	0	0.022136	-
PCNX3	61	643	902	477	207	537	260	711	19	4	4	0.0221582	-
SCRN1	170	1590	2279	1332	534	1569	624	1651	37	58	64	0.022181	-
TAB2	93	950	1046	665	385	852	415	1061	54	170	63	0.0221974	-
EWSR1	286	2240	2377	1206	922	2015	858	2161	220	294	122	0.0222186	-
HEY1	17	120	196	102	45	87	52	111	0	0	0	0.0222322	Notch Signaling
PODXL	12	211	340	217	123	394	156	428	0	0	0	0.0222736	-
DLGAP4	128	1211	1618	924	371	889	454	984	19	42	12	0.0222743	-
TOX2	8	75	97	45	36	48	39	23	0	0	0	0.0223289	-
SMAD5	83	674	802	434	150	560	216	557	4	2	12	0.0223398	-
MAN2C1	52	572	524	321	163	450	243	457	68	24	42	0.0223694	-
PTPN13	74	1010	1267	908	285	778	332	953	8	10	18	0.0224085	-
PSKH1	16	236	317	202	84	181	96	246	12	6	8	0.0224549	-
UBE2T	10	139	136	65	61	172	98	167	30	0	2	0.0225114	-
CLIC2	0	11	19	15	9	12	5	11	67	437	80	0.0225358	-
COPS7B	32	288	355	205	100	218	126	231	5	54	4	0.0225485	-
G6PD	22	221	341	199	138	270	202	434	10	26	34	0.0225716	-
LINC00877	2	13	18	15	0	8	1	10	25	90	19	0.0225755	-
CDK16	201	1863	2797	1407	617	1342	804	1722	10	8	2	0.0225787	-
NFATC2	5	32	26	21	6	17	6	22	84	49	18	0.0225954	Axonal Guidance Signaling, Netrin Signaling, Role of Macrophages, Fibroblasts and Endothelial Cells in Rheumatoid Arthritis, Calcium-induced T Lymphocyte Apoptosis, Gq Signaling, Calcium Signaling, Th1 Pathway, Th1 and Th2 Activation Pathway, T Cell Exhaustion Signaling Pathway, Neuroinflammation Signaling Pathway, PKC Signaling in T Lymphocytes
BAIAP2	76	642	856	592	152	462	241	549	8	3	8	0.0226353	Axonal Guidance Signaling
TECR	54	482	496	192	208	351	153	280	48	4	4	0.0226432	-
JAK3	2	49	39	22	19	27	17	24	58	118	33	0.0226918	-
SLC11A1	0	11	10	7	5	11	10	42	3	192	97	0.0226943	-
SERPINA3	3	83	91	25	48	126	63	67	0	0	0	0.02272	-
CDK17	57	778	973	539	250	652	290	863	17	20	16	0.0227222	-
REPS1	102	734	964	488	272	547	326	678	72	90	6	0.0227337	-
GATA3	5	5	26	27	9	10	15	16	0	0	0	0.022753	Th1 Pathway, Th1 and Th2 Activation Pathway, T Helper Cell Differentiation
ST3GAL4	8	50	84	44	44	89	55	87	175	433	72	0.0227568	-
ZNF646	29	285	406	192	96	172	143	253	2	10	2	0.0227633	-
SRCAP	88	1069	1500	903	360	862	469	1145	42	69	8	0.022771	-
GORASP1	72	533	703	428	149	477	216	579	20	42	20	0.022839	-
AOC2	11	91	82	74	18	49	21	62	0	0	0	0.0228551	Phenylethylamine Degradation I
USP7	109	1236	1636	889	497	1174	563	1352	93	140	53	0.0228602	-
SGO1	2	55	35	21	42	80	47	86	0	0	0	0.0228618	-
SRGAP2	56	488	548	307	293	673	286	820	15	67	11	0.0228785	-
NRAS	76	728	958	486	290	819	339	965	28	68	18	0.022894	-
UBAP2	29	454	574	356	133	298	183	424	5	9	12	0.0228943	-
MMRN1	20	364	408	223	139	333	152	388	24	42	0	0.0229292	-
SNCAIP	6	99	108	73	44	101	46	24	0	0	0	0.0229778	-
G2E3	26	332	396	234	97	291	108	304	9	10	7	0.0229805	-
ENKUR	6	66	48	33	14	58	17	43	0	0	0	0.0230082	-
PFAS	26	236	331	198	92	266	137	374	11	18	12	0.0230102	-
EIF4A3	51	590	694	339	279	542	334	776	920	1200	630	0.0230714	-
PRAM1	2	21	7	16	0	6	1	11	49	42	5	0.0231015	-
ERGIC1	83	787	1218	493	379	870	465	1093	19	89	27	0.0231057	-
LYPLA2	33	337	408	186	123	225	120	244	13	11	7	0.0231213	-
PCDHGA5	1	14	10	7	3	13	5	7	0	0	0	0.0231534	-
ADI1	9	64	77	29	5	72	14	74	90	264	84	0.0232026	-
ZNF384	68	697	915	645	193	507	216	676	4	1	4	0.0232116	-
STX5	53	467	758	373	178	388	200	500	8	0	3	0.0232184	-
GLYCTK	12	146	135	89	45	142	41	106	9	1	6	0.0232195	-
SETDB1	48	501	615	331	164	353	184	381	28	14	16	0.0232358	-
DPF2	104	826	1033	514	210	604	265	713	4	8	6	0.0232509	-
LINC00472	12	253	207	194	57	112	80	175	0	0	0	0.0232588	-
DCAF1	33	215	367	184	125	323	146	319	51	18	8	0.0232703	-
PPCS	13	155	230	100	14	38	21	68	272	544	111	0.023314	-
MACF1	388	4144	4676	3408	1509	4067	1851	4552	650	538	136	0.0233176	-
KHDRBS1	191	2009	2828	1335	937	1945	1064	2400	224	278	34	0.0233305	-
UPF1	80	755	1172	681	232	730	342	922	18	16	10	0.0233324	-
ATP6AP2	74	1015	1216	562	419	1016	505	1059	100	90	62	0.0233859	-
JPH2	1	11	19	13	9	27	10	26	0	0	0	0.0234167	-
NPLOC4	84	866	1053	654	259	687	373	882	16	136	10	0.0234353	-
MRPL10	27	255	445	254	112	203	137	225	2	10	4	0.0234361	-
SLC24A4	6	18	18	12	3	4	2	2	24	29	12	0.0234821	-
DEDD	21	237	315	146	77	194	122	212	24	7	8	0.0235046	-
CEP95	63	769	819	571	181	546	213	676	4	9	18	0.0235476	-
AR	5	166	197	93	58	146	66	202	0	0	0	0.0235611	-
PLAGL2	56	470	493	247	127	284	141	278	8	2	10	0.0235744	-
MARVELD1	7	84	112	74	42	128	55	156	2	6	2	0.0235907	-
SERTAD2	38	284	384	221	165	406	217	559	6	42	14	0.0235961	-
SCAP	87	1020	1317	731	298	715	405	884	38	24	18	0.0236031	-
GSTM1	2	30	18	11	12	28	8	28	0	0	0	0.0236421	-
LOC101927045	2	10	8	7	2	16	6	13	0	0	0	0.0236497	-
ARX	17	70	55	45	29	119	37	39	0	0	0	0.0236872	-
CD300E	0	3	1	1	2	0	0	1	26	282	58	0.0236901	-
MBOAT1	1	13	4	8	28	48	38	47	38	170	66	0.023766	-
RAB35	55	596	896	505	205	454	240	523	10	2	8	0.0237762	-
VEZF1	68	706	807	428	257	544	211	451	10	42	29	0.0237772	-
RASGRF1	16	40	56	47	23	15	18	9	0	0	0	0.0237888	-
ECT2	24	288	240	162	175	447	186	482	0	6	4	0.0237993	-
TTLL12	28	231	407	221	92	199	137	264	10	16	4	0.023832	-
MED15	57	580	1004	606	312	708	437	998	131	30	17	0.0238615	-
TOP3B	25	341	361	188	93	288	124	281	15	20	2	0.0238666	-
PRDM2	49	579	671	396	160	405	187	463	19	13	12	0.0238923	-
TEAD2	33	313	288	162	134	393	165	503	0	0	0	0.0239221	-
NUP93	79	431	573	230	241	563	268	602	13	95	58	0.0240287	-
PVT1	11	116	162	124	113	251	133	316	0	0	8	0.0240342	-
HNRNPD	136	1535	2076	1021	817	1900	938	2429	70	259	30	0.0240404	-
GBF1	133	1336	1554	979	315	881	415	1009	26	8	16	0.0240425	-
ASPM	31	265	132	134	133	358	160	381	2	0	0	0.024067	-
EPHB4	17	209	227	127	119	286	167	417	2	0	2	0.0240988	-
JADE2	3	71	97	63	30	52	39	76	2	6	10	0.0241068	-
TROAP	24	130	71	83	93	211	116	256	0	0	0	0.024109	-
MLF2	180	1734	2749	1163	698	1386	882	1954	53	52	30	0.0241423	-
TARSL2	27	175	206	121	83	152	76	164	17	52	12	0.0242082	-
FOXM1	10	213	151	95	156	287	173	380	0	0	0	0.0242276	-
VPS37A	44	347	480	263	138	327	174	366	71	2	38	0.024254	Phagosome Maturation
LINC01521	5	48	72	40	15	28	22	46	0	0	0	0.0242918	-
TOX	16	235	184	122	99	247	101	72	0	12	0	0.0242965	-
MIR17HG	4	104	57	58	32	61	32	56	8	2	0	0.0243058	-
LOC105371228	4	35	17	13	10	12	10	22	0	0	0	0.0243203	-
TAF8	16	124	66	72	47	123	58	123	10	18	11	0.0243263	-
LOC112268133	4	51	39	35	10	42	20	61	0	0	2	0.0243457	-
LRRC17	12	148	154	61	48	90	48	79	0	0	0	0.0243779	-
TXLNA	78	669	830	490	190	540	232	554	47	26	22	0.0244051	-
IRS2	48	489	799	582	191	521	247	670	22	57	5	0.0244391	Renin-Angiotensin Signaling, Th1 Pathway, NF-B Signaling, Th1 and Th2 Activation Pathway, Tec Kinase Signaling, IL-8 Signaling, Neurotrophin/TRK Signaling, NRF2-mediated Oxidative Stress Response, Axonal Guidance Signaling, Huntington's Disease Signaling, Role of Macrophages, Fibroblasts and Endothelial Cells in Rheumatoid Arthritis, Endothelin-1 Signaling, Role of NFAT in Cardiac Hypertrophy, Ro…
LOC105372976	2	25	25	19	5	12	8	18	0	0	0	0.024446	-
CENPM	4	61	36	27	63	72	53	109	6	0	0	0.0244736	-
TM9SF4	70	562	780	412	218	504	257	512	18	104	26	0.0244757	-
DNHD1	33	336	152	209	66	253	91	250	3	2	5	0.0245186	-
HILPDA	9	85	78	45	19	50	29	50	0	6	2	0.0245209	-
SNORA53	0	9	19	12	15	8	26	11	0	0	0	0.0245379	-
UBE2C	22	163	163	83	143	317	150	337	0	0	0	0.0245546	-
SUPT5H	150	1468	1736	1111	372	1025	476	1420	65	37	21	0.0246672	-
LPL	17	307	330	159	155	407	221	552	0	0	0	0.0246753	-
RFX4	17	352	309	211	88	271	82	204	0	0	0	0.0246867	-
NUBP1	3	49	65	67	31	54	74	108	2	13	4	0.0247086	-
H2AFX	33	378	561	268	224	569	332	816	12	0	6	0.0247396	-
NOCT	23	170	212	123	63	141	69	217	4	21	12	0.0247507	Cell Cycle Regulation by BTG Family Proteins, Adipogenesis pathway
GTSE1	7	125	118	95	90	214	127	278	0	0	0	0.0247542	-
SZRD1	21	192	271	144	145	339	204	448	5	19	4	0.0247607	-
KLHDC8A	23	259	318	151	70	213	90	156	0	0	0	0.024773	-
PARP8	36	280	423	167	117	186	151	266	20	7	13	0.0248405	Death Receptor Signaling, UVA-Induced MAPK Signaling, Retinoic acid Mediated Apoptosis Signaling
GEMIN4	18	149	230	133	56	147	73	157	16	6	14	0.0249672	-
ARHGAP17	40	389	416	373	96	255	145	328	27	28	14	0.0249767	-
SORT1	59	697	864	370	343	722	378	716	68	138	38	0.0249791	-
GRIA3	17	97	82	42	90	26	58	15	0	0	0	0.0250013	Neuropathic Pain Signaling In Dorsal Horn Neurons, Amyotrophic Lateral Sclerosis Signaling, Calcium Signaling, Glutamate Receptor Signaling, CREB Signaling in Neurons, Synaptic Long Term Depression, Synaptic Long Term Potentiation
SNX16	20	134	143	72	43	90	45	122	15	0	13	0.0250052	-
HMGA1	88	516	687	346	599	1177	603	1326	20	14	8	0.0250258	-
LOC105373942	6	73	36	54	17	40	16	50	0	1	0	0.0250295	-
SRSF2	113	1109	1340	645	583	1163	713	1397	147	296	55	0.0250306	-
GPN2	14	110	225	124	54	147	75	173	2	10	8	0.0250618	-
LOC284577	1	21	38	20	10	21	13	14	0	0	0	0.0250686	-
NACC2	18	135	275	180	103	243	126	243	32	40	6	0.0250912	-
CPEB4	112	874	1275	687	241	715	293	871	2	8	6	0.0251266	-
LOC105379280	4	35	15	12	12	15	14	9	0	0	0	0.0251277	-
AAAS	38	401	473	288	123	285	123	332	26	20	4	0.0251442	-
HIST1H2BF	0	4	14	14	10	18	12	20	0	2	0	0.0251727	-
RNF10	219	2165	2974	1577	839	1650	973	2026	124	301	62	0.0251812	-
KDELR1	126	1088	1624	775	355	821	437	1072	28	6	18	0.0251846	-
ESPL1	10	108	115	72	92	158	106	251	8	0	0	0.0252469	-
AHCYL1	97	1017	1235	747	444	1088	510	1150	46	294	40	0.0252786	-
CCAR2	121	1145	1654	823	369	876	476	1093	22	72	7	0.0252933	-
CENPU	23	163	131	56	136	271	170	296	16	0	0	0.0252937	-
DNAJC25	26	205	310	175	67	193	87	201	14	13	5	0.0253221	Aldosterone Signaling in Epithelial Cells
CPSF7	97	826	1083	625	233	531	289	617	22	26	2	0.0253311	-
LINC00673	5	58	64	49	51	130	46	120	0	0	0	0.0253352	-
PPP2R1A	264	2603	4269	1743	1090	2052	1250	2584	36	22	66	0.0253631	-
SCN1A	17	142	157	91	105	286	135	304	0	0	0	0.0253824	-
MYLK	13	153	156	85	40	89	46	90	0	0	6	0.0254137	-
WNT5A	21	211	281	106	69	212	74	233	0	0	0	0.0254636	-
SPC24	8	69	48	30	28	107	39	75	0	0	0	0.0254742	-
USP37	30	272	313	270	69	242	87	342	6	11	10	0.0254854	-
DLX5	8	20	18	6	13	32	8	8	0	0	0	0.0255526	-
CCNL2	193	1779	1944	1190	454	1219	580	1344	135	86	33	0.0255697	-
LOC105375404	4	13	8	4	2	10	2	8	0	0	0	0.0255882	-
GORASP2	78	762	1341	578	302	659	461	965	30	4	18	0.0255899	-
EXTL3	98	1022	1566	696	358	985	436	1208	32	12	10	0.025643	-
KIF2C	9	236	228	115	185	403	243	477	0	0	0	0.0256696	-
MTTP	5	51	47	35	12	25	14	23	0	0	0	0.0256709	-
SPTBN1	336	2716	3889	2082	1037	2282	1089	2451	152	366	32	0.0256777	-
GAS5	117	1024	1404	689	436	1121	461	1250	144	92	25	0.0256905	-
COPG1	140	1339	2197	1074	546	1204	659	1428	99	61	38	0.0256942	-
PAPOLG	32	307	344	211	69	219	87	212	6	6	4	0.0257227	-
TICRR	11	89	80	68	55	139	70	193	0	0	0	0.0257315	-
OGDH	75	624	887	468	224	464	276	528	30	65	23	0.025758	-
RTN4	228	2424	3359	1781	819	1990	1032	2212	140	179	92	0.0257777	-
IQGAP1	74	534	703	401	468	1311	496	1639	1805	1941	1088	0.0258182	-
RPRD1B	44	437	635	279	156	348	187	443	20	20	4	0.0258469	-
RANGAP1	87	766	1234	584	266	611	401	809	38	24	23	0.0258832	-
HMGXB3	43	548	874	450	204	518	245	606	26	18	8	0.0258917	-
FASTK	32	342	431	266	128	248	162	311	30	64	12	0.0259008	-
CDKL3	17	120	164	112	35	79	40	100	3	6	2	0.0259184	-
MTCL1	31	401	586	318	111	361	171	531	0	0	0	0.025926	-
MIEN1	16	188	256	121	76	135	108	159	16	10	26	0.0259525	-
TPBGL	2	16	3	7	10	16	19	22	0	0	0	0.025977	-
TMEM168	16	214	139	92	73	173	83	196	17	14	12	0.0259874	-
SLC6A12	5	50	70	52	13	29	30	33	0	2	2	0.0260052	Neuroinflammation Signaling Pathway, GABA Receptor Signaling
PRMT1	144	1435	2353	933	1133	2152	1253	2593	250	232	103	0.0260183	-
FANCA	23	180	186	128	74	188	99	292	6	17	18	0.0260299	-
GNL3L	33	307	215	220	97	267	105	295	28	42	21	0.026049	-
WNT2B	6	46	48	26	10	28	15	19	0	0	0	0.026096	-
LOC105374128	0	16	13	17	5	14	4	10	0	0	0	0.0260977	-
IRGM	2	7	27	14	6	12	15	13	0	0	0	0.0260981	-
CHML	24	333	360	191	103	205	109	170	2	8	6	0.0261312	-
ELL	24	162	250	142	60	207	99	290	20	0	3	0.0261333	-
NT5C2	121	1157	1387	741	290	720	342	868	5	4	16	0.0261497	-
RARRES2	3	39	27	34	13	49	27	69	0	0	0	0.0261603	-
GEN1	16	94	108	85	62	170	88	192	10	23	3	0.0262841	-
POLR1A	65	585	790	424	177	467	209	573	10	46	14	0.0263054	-
PREX2	5	155	96	71	69	199	73	190	0	0	0	0.0263225	-
SFRP1	19	233	232	96	86	268	118	341	0	0	0	0.0263266	-
LINC01224	3	66	39	41	21	24	22	22	0	0	0	0.0263991	-
ATXN2	74	980	1255	805	262	659	314	795	15	14	5	0.0264374	-
LINC01159	6	51	52	27	8	45	15	43	0	1	0	0.0264598	-
ALG12	20	135	147	111	28	107	37	126	1	11	8	0.0264707	-
RANBP2	163	1677	1686	1080	592	1350	524	1344	113	273	66	0.0264774	-
GJC1	34	274	197	190	154	449	187	510	0	0	0	0.0265204	-
CFL1	352	3237	5272	2085	2830	5928	2540	6359	278	320	223	0.0265477	-
APH1A	41	698	895	437	310	692	346	846	87	59	44	0.0265988	-
MEGF6	17	165	174	75	65	208	99	224	22	0	8	0.0266314	-
DDN	7	57	13	25	53	18	59	36	0	1	1	0.0266725	-
PICALM	139	1283	1815	897	961	1980	1061	2464	107	277	111	0.0267277	-
RNF111	48	432	640	464	145	461	178	537	55	20	12	0.0267389	-
GLDC	29	370	412	213	126	283	87	189	3	0	0	0.0267564	-
CASP2	42	355	355	214	76	214	92	287	19	2	4	0.0267816	-
CENPE	18	261	227	152	165	388	190	410	14	54	0	0.0267831	-
HLA-DRB6	0	0	0	0	0	0	0	0	108	988	156	0.0267879	-
FILIP1L	9	238	323	214	84	231	100	307	0	32	0	0.0268117	-
PPARG	5	11	9	21	34	49	33	38	0	0	0	0.0268181	PPAR Signaling, Polyamine Regulation in Colon Cancer, Adipogenesis pathway, Type II Diabetes Mellitus Signaling, ERK/MAPK Signaling, Thyroid Cancer Signaling, Unfolded protein response, Adrenomedullin signaling pathway, IL-12 Signaling and Production in Macrophages
SOX2	51	777	1106	460	265	799	285	616	0	0	0	0.0268372	-
OSCP1	10	139	195	101	43	90	57	92	0	0	0	0.0268532	-
HIST1H4E	3	66	31	65	24	35	32	70	1	1	7	0.0269208	-
SALL2	142	1241	1605	900	263	769	443	848	0	0	0	0.0269775	-
MN1	53	460	556	283	188	632	292	868	0	0	0	0.0269812	-
PCDHB2	34	330	388	195	90	243	73	234	0	0	0	0.0270003	-
TOMM34	26	270	402	152	126	298	142	379	20	18	6	0.0270204	-
GOLGA7	55	492	798	374	215	536	244	651	34	42	24	0.0270222	-
SUPT20H	67	740	1047	566	204	599	266	701	21	4	14	0.0270637	-
KMT2B	106	808	1243	770	248	677	295	867	40	25	14	0.0270703	-
RELA	38	327	484	286	141	388	219	481	40	72	24	0.0270726	-
MFN2	94	907	1290	756	263	641	343	700	48	2	4	0.0270912	-
KCNMB2	3	27	15	21	13	36	13	45	0	0	0	0.0271054	-
SEMA5A	15	185	269	152	83	288	103	352	0	0	0	0.0271418	-
ATXN2L	246	2037	2934	1901	553	1376	722	1758	11	64	13	0.0271457	-
MMP19	2	28	51	30	21	54	25	74	0	0	0	0.0272101	-
SOX5	35	377	484	331	92	277	96	300	0	0	0	0.0272105	-
FUT10	2	47	44	41	13	50	26	60	6	0	6	0.0272172	-
TMEM200C	23	276	407	245	120	374	171	565	0	0	0	0.0272264	-
PDLIM5	38	553	547	367	243	724	298	706	39	84	51	0.0273528	-
SPOUT1	18	183	289	179	76	163	94	253	27	10	5	0.0273604	-
FAM126B	35	460	492	286	113	278	148	291	2	14	16	0.0273691	-
SP2	15	173	274	164	56	150	65	189	1	5	2	0.0273727	-
MON2	75	1134	1164	818	261	720	342	755	25	41	27	0.027395	-
CAND1	189	2175	2706	1415	698	1559	756	1852	112	118	84	0.0274276	-
SOCS1	7	27	37	19	57	65	59	98	0	0	0	0.0274278	-
HABP4	36	447	794	482	146	379	222	466	2	0	0	0.0274749	-
ARID1A	210	1736	2424	1583	492	1273	581	1436	77	62	19	0.0275038	-
RC3H1	34	637	543	456	155	387	205	481	46	25	30	0.0275172	-
HIST1H2AE	5	37	38	41	21	36	21	59	14	0	4	0.0275193	-
USF3	30	304	354	222	84	272	87	295	20	4	20	0.027532	-
PRCC	44	414	682	316	153	326	215	373	6	32	5	0.0275539	-
PIP5K1A	65	671	765	495	228	588	213	567	16	100	52	0.0275716	-
DICER1	147	1321	1428	950	279	953	368	990	26	76	40	0.027574	-
YTHDF3	84	866	1210	599	312	814	353	1071	59	46	32	0.0276085	-
LOC105377626	3	4	3	0	1	2	1	3	0	0	0	0.0276149	-
CHPF2	27	335	390	232	84	237	98	305	11	6	8	0.0276494	-
DOT1L	86	810	1033	669	169	573	252	580	10	6	1	0.0276635	-
RNF41	59	782	1108	544	237	500	329	629	3	10	14	0.0277374	-
RAB7A	166	1565	2236	973	810	1836	1041	2406	48	398	61	0.027761	-
NPC1	34	385	452	326	121	316	158	435	4	86	7	0.0277624	-
SDE2	51	426	466	295	151	471	154	548	42	49	5	0.0277795	-
ZKSCAN1	115	1368	1412	1052	315	826	358	782	22	6	24	0.0278332	-
EIF4EBP2	112	1285	1514	796	329	898	433	856	22	44	36	0.0278511	-
KPNB1	165	1690	1649	1024	1113	2503	1258	3093	137	219	59	0.0278555	-
MCM8	8	185	191	107	92	228	89	316	2	0	0	0.0279037	-
PPP6R3	79	930	1262	574	311	756	401	921	58	62	31	0.0280102	-
GOT1	90	625	974	424	225	567	299	683	34	72	17	0.028024	-
EFCC1	3	76	82	36	16	56	36	88	0	0	0	0.0280489	-
DCUN1D5	46	586	763	400	260	581	326	679	78	124	34	0.0280605	-
ATF6	30	513	695	383	196	482	223	508	55	46	26	0.0280681	-
KIAA0319L	45	585	842	391	179	438	223	502	6	8	4	0.0281116	-
BCOR	95	811	820	598	162	587	216	666	14	70	24	0.0281366	-
RPL38	145	1923	2957	1229	954	1921	1237	2379	160	213	272	0.0281675	-
LOC107985065	0	15	6	16	8	6	5	12	0	0	0	0.0281936	-
TACC3	19	223	195	120	119	300	176	420	0	0	16	0.0282604	-
WHAMM	23	140	215	132	38	156	57	176	3	15	7	0.028261	-
LARP4B	92	753	845	517	237	532	257	674	28	144	22	0.0282916	-
CXCL12	5	46	55	43	6	37	14	52	0	0	0	0.0282999	-
FANCD2	14	118	103	67	69	177	69	176	28	0	2	0.0283497	-
NUMB	24	355	418	204	106	278	131	313	13	22	18	0.0283615	-
LOC105378747	3	17	20	24	3	8	11	10	0	0	0	0.0284035	-
PRSS48	0	11	5	6	4	5	5	12	0	0	0	0.0284035	-
GTPBP1	94	877	1318	856	244	634	338	709	7	19	14	0.0284701	-
TET1	32	421	419	287	90	254	93	261	0	2	1	0.0284845	-
NASP	86	1209	1036	574	508	1086	523	1156	196	162	62	0.0285673	-
NCSTN	61	636	980	426	226	474	279	623	12	29	11	0.0286186	-
RUBCN	46	377	496	284	101	217	144	273	5	8	22	0.0286242	-
KLF7	85	794	1007	788	213	514	264	595	32	46	6	0.0286543	-
SKP2	26	270	205	99	98	210	114	243	0	46	26	0.0286575	-
XPO1	281	3397	3926	2577	1002	2286	1060	2510	90	368	68	0.0287078	-
ANOS1	47	372	355	158	162	409	158	80	0	0	0	0.0287441	-
ADAM20P1	0	26	33	29	9	23	10	13	0	0	0	0.0287878	-
SORD	12	86	67	33	19	73	21	53	0	2	4	0.0288209	-
TRAF7	45	569	721	331	231	509	257	715	26	90	8	0.0288518	-
GPBAR1	0	11	13	2	2	6	2	1	28	162	22	0.0288801	-
MIR4435-2HG	12	145	126	117	81	210	101	248	17	24	6	0.0288884	-
PCDH18	9	215	155	92	55	166	53	201	0	0	0	0.0288948	-
FAM78A	3	10	28	6	3	8	1	13	22	30	18	0.0289329	-
IRX5	8	73	106	66	16	66	21	78	0	0	0	0.0289429	-
SOCS5	28	340	358	217	88	353	127	421	20	16	6	0.0289606	-
BCAT1	102	1256	1451	1006	844	2259	1022	2760	13	76	46	0.0290038	-
TMEM8A	43	515	937	469	209	505	245	695	22	2	6	0.0290202	-
PHF21B	53	577	943	499	177	417	246	525	0	0	0	0.029032	-
RANBP10	41	433	531	274	113	304	163	312	24	26	6	0.0290321	-
NUCB1	82	874	1317	666	327	913	419	1123	98	44	51	0.0290407	-
ZCCHC7	22	327	312	173	108	192	115	241	28	36	6	0.0290501	-
RNPEP	40	248	356	188	113	218	128	252	46	48	27	0.0291344	-
PDK4	0	18	37	7	4	15	9	14	26	30	38	0.0291367	-
KCTD20	53	559	682	429	191	511	217	585	91	42	37	0.0291402	-
TBCD	47	528	546	374	109	340	133	365	16	2	17	0.0291633	-
LASP1	120	1466	2191	1118	601	1720	758	2133	20	264	30	0.0291639	-
PLAC4	0	19	5	14	7	9	7	15	0	0	0	0.0291699	-
LOC105375334	1	20	10	2	11	14	10	20	0	0	0	0.0291787	-
SIRPB1	0	5	6	6	3	3	2	1	8	169	43	0.0292066	-
TRIM8	44	408	850	426	216	509	287	714	7	57	16	0.0292254	-
PHLDA1	72	990	1376	735	513	1430	648	2075	0	10	13	0.0293149	-
GPI	90	846	1050	501	464	831	573	1013	155	240	106	0.0293276	-
CENPF	42	691	346	309	370	917	478	985	49	2	2	0.0293355	-
STK26	19	241	261	173	87	234	94	276	8	55	8	0.0293416	-
TBX2	9	34	50	31	53	83	108	123	0	0	0	0.0293667	-
TSC2	119	1052	1311	888	243	623	339	806	31	40	12	0.0293778	-
PWAR5	31	412	254	364	79	204	99	230	0	0	0	0.0294028	-
APEX1	86	778	1022	432	270	592	365	722	38	122	28	0.0294528	-
TMEM30A	146	1289	1543	774	424	1033	477	1098	60	184	88	0.0294849	-
GIT1	116	808	1156	518	248	492	329	585	26	28	10	0.0294902	-
TRPC4	5	37	60	32	70	117	66	128	0	0	0	0.0295357	-
NAP1L1	451	5656	5312	2565	2576	5845	2537	5882	414	1071	442	0.0295435	-
SERPINB9	0	14	15	12	11	5	13	12	84	339	23	0.0295462	-
SEC24C	129	1092	1342	658	324	754	379	767	41	106	23	0.0295741	-
RAD54L	6	96	54	43	50	90	59	122	24	0	0	0.0295751	-
KDM6A	44	360	480	278	137	355	208	404	58	104	2	0.0295865	-
SCYL1	50	580	1033	503	212	568	302	769	21	14	17	0.0295881	-
SHMT2	298	2585	4406	2375	1000	2297	1323	3299	280	160	70	0.029594	-
GUF1	36	295	452	216	86	254	104	250	6	2	6	0.0296394	-
SF3A1	101	815	1086	530	277	584	306	648	68	76	19	0.0297299	-
LRCH4	59	404	570	381	94	285	158	383	38	12	10	0.0297439	-
THSD1	2	16	6	22	7	10	9	19	0	0	2	0.0297468	-
SNX33	3	68	87	42	67	138	63	164	0	0	0	0.0297822	-
TSC22D2	36	521	657	478	234	607	309	828	59	107	31	0.0297883	-
SLC44A2	172	2164	3362	1709	678	1644	813	2161	26	16	20	0.029811	-
SLC25A40	3	117	131	87	32	83	53	134	1	2	16	0.0298447	-
SEC61G	64	580	1006	379	421	826	470	986	87	118	58	0.0299283	-
RHBDL3	12	74	61	27	25	85	24	27	0	0	0	0.0299887	-
YBX3	74	581	764	492	342	754	406	1012	111	130	72	0.0300417	-
LNPK	66	574	668	403	133	418	133	459	21	10	16	0.0300539	-
B3GNT5	14	136	155	102	27	114	33	107	0	0	10	0.0300809	-
CXCR4	26	243	315	161	36	59	26	87	239	459	250	0.030115	-
MAGT1	58	623	850	428	256	654	308	787	16	163	10	0.0301191	-
LOC107984993	2	49	24	51	16	25	15	49	0	0	1	0.0301262	-
ATP5MD	63	641	709	332	304	603	296	640	77	108	99	0.0302003	-
NXF1	138	1259	1616	1003	310	754	424	964	62	32	19	0.0302009	-
RRM1	82	565	558	248	503	903	574	1152	86	46	34	0.0302225	-
TUT1	22	226	302	148	60	139	80	189	2	6	4	0.030227	-
ALDOC	37	125	158	53	116	126	196	185	0	78	14	0.0302372	-
PIMREG	12	119	147	49	72	189	104	248	0	0	0	0.0302561	-
AMBRA1	55	555	804	436	150	378	205	501	4	22	8	0.030348	-
NUF2	11	123	96	81	84	237	115	252	1	0	0	0.0303514	-
ORC1	7	66	61	62	34	94	51	111	28	0	0	0.0303703	-
PYGO2	41	348	511	254	108	245	116	310	4	18	2	0.03038	-
RASL12	3	9	13	11	1	5	3	7	0	0	0	0.030386	-
ATP2B2	14	58	67	20	62	10	74	22	0	0	0	0.0304404	Calcium Signaling
RBM12	78	687	911	424	190	511	258	580	46	37	14	0.0304742	-
WBP11	103	936	1047	572	249	634	228	570	32	26	19	0.0305013	-
CD4	1	15	10	18	3	25	8	21	19	174	50	0.0305027	-
RCE1	15	150	202	114	55	103	87	139	16	34	6	0.0305394	-
TRPM2	3	17	21	3	4	2	5	4	38	113	8	0.03055	-
XRCC2	0	60	29	12	26	54	27	52	0	0	0	0.0305892	-
FIP1L1	62	399	556	290	183	481	196	594	47	55	50	0.0306206	-
SOX1	26	222	347	151	61	152	90	204	0	0	0	0.0306496	-
LOC107986863	4	14	3	25	12	23	8	27	0	0	0	0.0306906	-
SCN1B	9	62	93	54	34	30	27	21	0	0	0	0.0307523	-
RUNX3	1	15	10	6	2	0	3	0	11	31	10	0.0307722	-
GDF15	10	81	141	71	45	147	66	200	0	0	0	0.0308544	-
NPIPB2	8	77	68	32	13	41	20	47	0	0	0	0.0308603	-
LINC00654	2	52	25	52	16	29	11	36	0	0	0	0.0308734	-
FURIN	25	229	317	126	169	379	225	531	10	15	4	0.0308861	-
ARHGAP28	16	136	191	64	69	203	77	252	0	0	0	0.0308976	-
EP400	129	1603	1818	1344	320	965	415	1110	26	4	7	0.030903	-
POFUT1	30	313	368	190	106	336	130	359	48	26	10	0.0309289	-
LOC105373063	5	66	29	26	15	29	18	31	0	0	0	0.0309313	-
DST	278	3777	3939	2787	1109	2895	1416	3315	446	567	136	0.0309368	-
PCNA	30	473	447	198	398	775	433	888	25	52	16	0.0309375	-
HNRNPU	356	3443	4268	2458	1986	3894	2118	4369	564	1211	386	0.0309451	-
KDM3B	118	1327	1640	878	308	936	404	997	30	52	8	0.0309521	-
CSNK1G1	48	508	686	478	128	384	159	432	4	34	13	0.0309707	-
ECM2	2	13	4	20	7	17	8	23	0	0	0	0.0309722	-
SGMS1	14	175	255	86	78	208	101	254	4	20	6	0.031068	-
CPS1	11	118	163	116	31	151	29	163	0	0	0	0.0310748	-
POLA1	17	289	294	241	180	466	199	506	92	0	0	0.0311028	-
NFKBIZ	4	58	76	51	66	147	85	237	156	622	201	0.0311095	IL-17A Signaling in Fibroblasts
PDK1	17	138	230	129	47	150	68	182	7	16	10	0.0311441	-
LIF	2	75	48	38	36	110	41	108	0	0	0	0.0311938	ERK5 Signaling, Role of Pattern Recognition Receptors in Recognition of Bacteria and Viruses, Role of NFAT in Cardiac Hypertrophy
PISD	37	257	257	220	100	258	127	287	69	53	34	0.0312016	-
RGS4	9	82	93	48	76	142	71	205	0	0	0	0.0312199	Opioid Signaling Pathway, Gq Signaling
LAMA4	9	48	71	18	49	108	53	120	0	0	0	0.0312625	-
LOC112268113	0	20	8	13	11	26	16	26	0	2	2	0.0312679	-
EXOC7	106	1200	1556	1044	335	792	452	908	90	52	58	0.0312945	-
C1orf112	2	83	78	58	81	135	84	196	5	0	6	0.0313282	-
ITGA11	1	20	40	19	9	49	24	41	0	0	0	0.0313776	-
RHOT2	48	562	741	374	171	418	190	538	26	38	14	0.0314042	-
TNRC18	132	1492	2027	1393	388	1092	561	1534	96	132	6	0.0314121	-
CCT2	295	3014	4378	1845	1715	3749	1913	4756	348	580	214	0.0314182	-
UBAP1	48	373	536	327	106	348	177	431	90	12	4	0.0314409	-
CREB1	63	817	813	512	219	581	220	643	21	74	51	0.0314453	-
TMSB10	409	3978	6592	2447	2293	4754	2798	5675	5747	5822	13176	0.0314781	-
RAP2C	47	532	686	310	280	817	288	921	10	44	16	0.0314901	-
SPNS1	35	329	586	313	160	279	214	467	56	38	12	0.0315556	-
DHX34	54	386	545	261	107	243	137	275	5	13	9	0.0316093	-
THY1	23	104	287	99	70	188	108	266	0	0	0	0.0316605	-
INCENP	24	197	185	103	105	269	155	340	30	25	6	0.0316609	-
CAVIN4	5	82	60	46	11	44	22	41	0	0	0	0.0316695	-
KCNG1	11	67	162	110	30	71	47	131	0	0	0	0.0316912	-
MELK	18	122	105	27	109	205	149	261	0	0	0	0.0317259	-
BUB1B	11	202	138	74	98	251	167	347	0	0	0	0.0317826	-
DYNLRB1	96	633	1131	459	289	516	315	566	18	70	12	0.0318622	-
NEK4	30	458	509	273	119	253	134	308	16	8	4	0.0318655	-
CKAP2	22	341	366	169	201	499	207	547	8	33	36	0.0318846	-
CBX2	28	354	469	197	78	292	122	381	0	2	0	0.0318859	-
CDT1	5	76	165	71	33	99	58	146	0	0	0	0.0318973	-
POP1	7	80	75	33	36	70	55	107	0	24	2	0.0319036	-
FECH	23	250	307	175	70	146	80	155	2	12	8	0.0319089	-
CPA4	0	27	20	7	14	18	11	7	0	0	0	0.0319196	-
FBXO32	0	48	77	35	21	55	24	35	0	0	4	0.0319307	-
EPN1	105	776	1508	696	307	609	399	831	2	26	2	0.0319582	-
AFMID	5	75	75	37	34	38	23	57	10	4	3	0.0319682	-
PPARGC1A	16	238	240	143	57	134	59	110	0	0	0	0.0320073	PPAR Signaling
HS2ST1	28	592	847	280	199	534	260	551	14	2	18	0.0320143	-
LOC107984489	1	10	3	3	11	11	6	15	0	0	0	0.0320181	-
FLT1	5	31	27	12	15	15	18	18	12	0	0	0.0320447	-
POLD1	11	181	249	104	113	213	146	294	52	23	4	0.0321003	-
TMEM43	70	648	948	454	243	581	305	770	6	149	18	0.0321255	-
CCNA2	14	252	258	114	219	476	285	580	0	0	0	0.0322193	-
LRRC20	14	158	172	90	36	83	39	94	0	0	0	0.0322477	-
HPS4	41	414	494	342	97	233	120	273	2	19	8	0.032252	-
NDEL1	31	298	460	246	125	318	145	375	70	20	11	0.0322637	-
ARHGAP5	127	1542	1419	918	501	1107	386	1154	68	248	48	0.032289	-
MCM10	2	124	65	49	88	153	108	220	0	0	0	0.0323234	-
GRIN2C	8	76	72	53	21	38	19	51	0	12	0	0.0323426	-
CBLL1	36	375	439	256	77	230	123	278	11	26	2	0.0323437	-
RP9	14	119	138	78	85	150	100	193	11	52	16	0.0323487	-
REELD1	1	16	16	8	7	4	5	8	0	0	0	0.0323529	-
EFS	27	425	451	248	91	239	109	252	0	0	0	0.0323541	-
POU2F1	60	713	727	517	150	423	180	489	49	16	4	0.0323751	-
ACACB	26	166	126	100	26	78	45	94	22	0	0	0.0324124	-
DTL	9	144	86	58	68	199	105	231	0	0	0	0.0324282	-
TFG	61	784	1234	619	298	713	323	841	66	53	28	0.0324497	-
RAD51AP1	10	108	87	47	66	130	77	200	12	0	0	0.0325258	-
LOC101929594	4	128	39	85	33	67	36	68	0	0	0	0.0325739	-
LOC107984376	0	9	4	2	9	9	12	14	0	0	0	0.0326443	-
JARID2	70	662	752	339	188	480	234	563	50	72	16	0.0326554	-
DHPS	47	367	545	257	142	352	199	380	83	39	22	0.0326711	-
KIFC3	43	328	465	294	220	634	330	912	0	0	0	0.032687	-
YLPM1	123	1064	1343	805	261	713	267	803	56	26	8	0.0327685	-
PBX3	69	469	583	329	169	316	185	416	74	67	37	0.0328071	-
CENPJ	13	190	193	83	58	153	86	188	12	20	16	0.0328148	-
DDX42	163	1461	1863	941	440	1053	528	1233	108	181	32	0.0328316	-
SUGP1	80	521	800	410	143	318	186	411	12	4	6	0.032872	-
TMEM120A	23	161	278	133	105	203	179	348	12	26	42	0.0328832	-
ANKRA2	18	194	295	139	69	170	74	161	2	12	15	0.0329378	-
C6orf118	6	36	37	19	5	32	6	24	0	0	0	0.0330009	-
NCAPH2	32	498	813	415	224	411	283	678	48	69	16	0.0330359	-
NAPA	82	688	1123	607	233	554	290	715	39	71	10	0.033047	-
ALDH8A1	9	57	65	48	18	18	15	27	0	0	0	0.0330605	-
SERPINE1	16	217	309	127	216	584	352	550	4	0	0	0.0330727	-
GDF10	11	88	122	45	22	79	28	107	0	0	0	0.0330805	-
E2F1	10	96	86	40	47	133	93	191	0	0	4	0.0330858	-
USB1	35	293	399	258	75	227	91	259	2	34	11	0.0330898	-
WNT7A	9	26	27	7	19	53	21	13	0	0	0	0.0331004	Axonal Guidance Signaling, Role of Macrophages, Fibroblasts and Endothelial Cells in Rheumatoid Arthritis
TEX49	0	3	2	5	1	5	2	4	0	0	0	0.0331042	-
SLC33A1	27	344	466	257	110	266	131	325	10	39	26	0.0331062	-
GALNT1	73	581	751	295	277	689	336	764	45	144	50	0.0331133	-
CDC20	17	269	240	104	216	494	276	561	0	0	0	0.0331418	-
DCAF10	51	520	546	355	156	394	203	431	58	108	22	0.0331671	-
LOC101928510	2	6	0	1	3	3	5	4	0	0	0	0.0331849	-
C4orf46	10	129	167	82	26	139	35	134	0	0	0	0.0332694	-
ADAMTS9	46	473	415	272	64	220	111	288	0	0	0	0.0333091	-
KIF11	23	246	192	166	168	431	189	514	0	14	0	0.0333491	-
LOC112268242	2	17	17	16	7	21	6	32	0	0	1	0.0333492	-
LOC100420108	0	18	0	11	12	12	13	18	0	0	0	0.0333845	-
BAZ1B	119	1085	1630	899	542	1229	601	1337	294	218	54	0.0334125	-
SAMD4A	35	335	546	257	185	648	255	758	8	8	0	0.0334164	-
EAF1	39	544	746	412	137	427	142	507	1	8	10	0.0334436	-
KCNC4	3	51	80	73	22	33	32	23	0	0	0	0.0334511	-
RNF224	0	6	3	8	2	5	2	6	0	0	0	0.0334906	-
CROT	11	156	187	90	38	99	52	123	0	11	3	0.033512	-
EIF3B	151	910	1305	614	620	1371	834	1807	206	241	48	0.0335272	-
MCM7	122	1013	1139	549	502	1264	753	1728	154	188	28	0.0335511	-
DDX11	26	308	194	114	81	177	56	142	2	4	2	0.0335661	-
MCM4	47	412	524	212	284	579	304	741	16	118	24	0.0336056	-
FADS3	24	128	148	123	87	235	172	386	0	0	0	0.0336902	-
PTPN23	83	941	1284	803	200	597	288	914	6	12	14	0.0337047	-
RPL11	540	4360	6285	2665	3613	6713	4085	7890	7296	8762	8312	0.0337077	-
MALT1	31	394	429	243	194	509	231	544	16	127	20	0.0337121	-
ESYT1	68	750	1117	559	362	765	428	1147	86	134	60	0.0337576	-
RERE	225	2060	2796	1584	497	1209	645	1365	20	26	8	0.0337784	-
MECOM	3	51	82	30	19	70	25	81	0	0	0	0.0337891	-
RTKN2	6	100	81	54	67	195	84	189	0	0	0	0.0337929	-
HIST1H2BL	5	8	4	3	10	11	7	19	0	0	2	0.0338097	-
NRBP1	90	926	1481	620	373	844	438	1039	16	157	34	0.0338244	-
TADA3	55	462	725	315	229	484	260	568	48	111	43	0.0338311	-
HIST1H2AG	1	25	17	15	28	25	45	53	4	0	0	0.0339516	-
IARS	222	2079	3046	1841	568	1687	704	2123	191	79	53	0.0339961	-
SOX3	19	119	163	112	26	64	35	72	0	0	0	0.0340017	-
FCHO2	15	148	129	69	62	201	69	216	2	16	2	0.0340472	-
ARFGAP1	79	777	1149	757	218	663	282	745	55	53	41	0.0340694	-
DPP9	27	252	394	241	101	285	120	382	25	34	23	0.0340877	-
CBL	66	614	727	486	180	629	177	695	55	74	25	0.0341125	-
VAV2	78	761	895	501	149	495	177	552	12	2	16	0.0341306	-
RNPS1P1	6	13	11	4	17	24	23	28	0	7	0	0.0341837	-
STAT3	106	1233	1675	889	397	1154	541	1210	128	166	88	0.0341902	-
DLEU2	7	91	49	37	20	64	24	56	3	1	5	0.0341942	-
TLR1	4	10	4	6	4	11	3	9	18	126	22	0.0342115	-
TOP2A	89	1019	717	445	845	1892	973	2050	8	10	2	0.0342564	-
TTC13	33	322	274	195	66	150	84	172	10	13	12	0.0342706	-
HS6ST1	58	519	460	208	155	479	122	204	10	2	6	0.0342977	-
DNAJB4	38	397	689	271	143	391	151	429	10	2	4	0.0343106	-
PWARSN	8	172	102	128	40	66	44	70	0	0	0	0.0343308	-
LRRC28	29	227	251	171	53	132	58	168	12	16	10	0.0343327	-
CALHM5	0	29	43	8	16	31	18	44	0	0	0	0.0343498	-
ACKR3	22	190	205	59	69	158	74	55	0	0	2	0.0343659	-
PYGB	120	1086	1844	903	339	832	452	1028	16	28	32	0.0343707	-
NDST2	24	198	222	167	80	220	92	229	4	82	12	0.0344028	-
IGLON5	21	150	138	74	43	91	52	21	0	0	0	0.0344115	-
RFC3	15	134	176	81	75	232	124	291	18	0	5	0.0344777	-
LOC105369559	1	38	26	21	7	13	15	15	0	0	0	0.0346301	-
SPPL2B	75	737	938	706	150	451	246	553	24	26	28	0.0346529	-
GEMIN8	28	208	280	170	55	137	64	104	1	2	8	0.0346544	-
BIRC5	14	216	195	100	178	387	224	487	2	0	4	0.0346717	-
PRPF4	27	367	478	270	115	292	138	369	10	60	21	0.0347534	-
DSCC1	6	44	20	17	28	66	38	65	0	8	0	0.034761	-
ZFHX3	88	1445	1465	1081	326	779	380	847	27	76	14	0.0347752	-
LOC105374839	2	19	9	9	5	14	10	27	0	0	0	0.0347789	-
FOXJ3	91	835	995	565	205	455	215	521	29	10	12	0.0347806	-
MTA3	46	440	409	347	127	315	160	324	22	129	10	0.0347978	-
PHLDB3	5	83	162	71	42	91	47	128	8	6	0	0.0348	-
SH3PXD2B	48	724	1018	534	148	466	270	526	0	0	0	0.0348078	-
WDFY1	62	595	904	426	233	578	270	582	80	65	45	0.0348417	-
COPZ1	143	1515	2106	993	441	1118	532	1262	104	72	34	0.0348502	-
CFI	1	31	10	8	19	42	23	23	0	0	0	0.0348895	-
UNC5B	35	400	633	403	109	231	153	344	0	0	0	0.0349156	-
TRIM45	11	101	88	70	24	61	19	73	16	0	0	0.034921	-
PLK3	30	354	578	237	176	425	257	671	24	13	44	0.0349505	-
LYPD1	7	95	187	104	28	93	51	150	0	0	0	0.034955	-
RMND5B	32	307	387	186	92	212	99	252	20	28	10	0.0350422	-
FAM120A	73	486	471	279	470	996	492	1000	74	65	36	0.0350493	-
HIST1H2BO	0	5	12	7	16	20	27	20	0	0	0	0.0350826	-
ZNF609	92	955	1071	738	215	496	238	571	4	46	4	0.0350836	-
TFDP2	34	542	413	266	126	352	131	289	32	16	14	0.0351307	-
ASPN	0	14	6	8	4	10	5	10	2	0	0	0.0351916	-
ZNF717	10	67	74	55	18	23	16	42	0	2	2	0.0352523	-
GINS2	8	119	161	60	82	203	113	287	0	0	0	0.0352567	-
TBC1D10A	15	130	178	102	54	99	79	148	44	8	14	0.0352766	-
BCL2L13	46	495	756	395	156	436	189	499	33	50	12	0.0353334	-
WDR5	52	422	656	301	131	318	161	456	20	24	15	0.0353711	-
SEC16A	139	1512	1813	1171	297	966	411	1197	61	46	37	0.0353916	-
ZNF347	9	128	76	98	14	81	26	101	0	1	1	0.0353954	-
BAZ2A	129	1484	1927	1406	317	999	416	1082	20	64	12	0.0354134	-
RANBP3	59	528	838	382	178	353	198	479	16	27	4	0.0354711	-
MAVS	56	699	676	477	146	430	208	458	40	80	6	0.0355135	-
ZFAT	11	70	61	32	10	43	24	46	2	6	6	0.0355831	-
CHRNA5	4	59	51	13	20	33	20	22	0	0	0	0.0355987	-
ATF5	28	283	547	254	96	278	185	403	16	18	15	0.0356186	-
AREG	3	0	0	0	6	0	1	0	444	72	28	0.0356483	-
MIR9-3HG	9	97	69	40	18	36	27	40	0	0	0	0.0357022	-
LRP10	40	485	740	358	179	456	266	671	68	40	36	0.0357128	-
LOC107985684	4	112	48	106	16	83	34	99	0	0	0	0.0357299	-
R3HDM2	79	981	1095	684	281	485	296	480	2	72	11	0.0358612	-
BTBD1	73	800	1117	446	303	626	329	647	43	84	58	0.0358867	-
SKI	72	784	1088	607	237	558	314	748	64	94	30	0.0358871	-
RNF40	125	1217	1779	873	354	799	477	1010	36	112	17	0.0359221	-
PPP6R1	60	612	846	389	162	425	225	593	43	25	14	0.0359254	-
RPA1	47	474	535	242	222	530	302	620	116	95	24	0.0359315	-
FKBP8	194	1465	2778	1124	511	1146	745	1522	14	40	18	0.0359377	-
TMC8	3	15	14	12	1	11	2	12	33	99	8	0.0359581	-
YY1AP1	81	502	504	333	143	281	139	329	45	85	21	0.0359747	-
LOC105369551	4	12	12	11	1	6	1	7	0	0	0	0.0359899	-
PRKAG1	35	422	497	277	124	231	134	215	16	4	22	0.0359903	-
KIF14	11	122	82	71	52	185	85	224	0	0	2	0.0360054	-
CTH	36	345	455	219	66	208	100	260	0	0	1	0.0360372	L-cysteine Degradation II, Synaptic Long Term Depression, Adrenomedullin signaling pathway, Corticotropin Releasing Hormone Signaling
ZMIZ1	134	1295	2053	1236	318	1012	428	1006	2	23	13	0.0361267	-
KIF23	22	152	84	58	157	297	189	327	0	0	3	0.0361493	-
SLC35A1	20	230	210	131	29	150	49	146	351	1109	147	0.0361768	-
KANK4	4	8	18	9	4	3	6	5	0	0	0	0.0362249	-
KLF5	13	128	102	77	52	139	80	236	0	14	0	0.0362306	Adipogenesis pathway
HLF	6	56	67	25	22	15	30	22	0	0	0	0.0362579	-
H1FX-AS1	1	42	29	24	9	16	16	16	0	0	2	0.0362906	-
SLC7A5	182	1569	2964	1548	534	1254	707	1842	13	81	20	0.0362964	-
RBM42	69	475	897	305	261	624	345	943	2	75	24	0.0363147	-
AEN	121	985	1729	972	279	785	419	1126	38	54	14	0.0363324	-
SIAH2	20	221	335	199	67	172	102	188	31	18	4	0.0363336	-
KLF15	10	65	180	113	31	85	45	113	0	0	0	0.0363566	-
LOC107984127	0	8	2	7	2	6	4	9	0	0	0	0.0364467	-
PREP	43	341	346	177	275	587	341	735	28	40	38	0.0364502	-
GPRC5A	1	13	29	11	5	11	22	27	0	0	0	0.0364544	-
POLA2	12	89	124	78	63	185	96	243	2	2	10	0.0364618	-
MAGED2	325	3993	5685	2603	1037	2668	1313	3372	45	85	70	0.0365027	-
THAP4	27	276	427	175	76	224	102	280	14	2	4	0.0365401	-
BHLHE41	8	163	263	109	45	135	63	161	0	0	0	0.0365658	-
CHRAC1	9	82	133	67	48	97	79	126	17	12	32	0.0365943	-
ATF4	231	2655	2948	1375	747	1603	694	1444	118	65	43	0.0366058	-
TEK	0	19	32	11	16	40	17	46	0	0	0	0.0366374	-
RBPMS2	5	57	73	31	26	86	27	108	0	0	0	0.0366655	-
STIM1	38	335	444	187	138	306	126	404	47	29	26	0.036745	-
CBX5	422	4907	5127	3467	964	2641	1100	2722	44	145	20	0.0368188	-
ERAP1	21	229	369	166	92	280	96	290	30	10	16	0.0368329	-
LPAR4	1	29	32	15	5	22	9	32	0	0	0	0.0369067	-
CSRP1	12	30	164	44	75	153	94	197	166	715	192	0.0369975	-
GSR	26	322	426	213	83	283	123	272	26	14	29	0.0370238	-
ATXN7L3	70	668	1095	511	219	477	273	500	2	38	10	0.0370278	-
CAMTA2	47	330	362	217	75	151	99	164	8	16	12	0.0370545	-
EFTUD2	87	678	894	373	477	826	456	963	157	233	70	0.0371044	-
FLJ42393	1	13	3	8	2	11	6	13	0	0	0	0.0371139	-
FBXO8	10	114	197	68	53	151	72	190	12	0	12	0.0371247	-
CUX1	111	1105	1439	917	296	612	301	836	35	50	27	0.037129	-
FAM184A	47	389	516	275	67	239	104	265	0	0	0	0.0371357	-
PXDC1	10	176	377	212	60	266	113	372	0	0	0	0.0371357	-
RNF25	27	232	513	223	96	238	125	317	2	2	4	0.0371785	-
KIAA1468	59	622	736	488	131	365	202	446	41	44	14	0.0371946	-
CHAF1A	14	155	132	121	85	205	125	277	37	29	8	0.0372102	-
EN2	20	207	243	132	199	430	222	579	0	0	0	0.0373053	-
TAF1C	22	397	537	295	80	230	144	317	2	4	8	0.037357	-
PLCH1	28	398	412	234	81	192	93	212	0	0	0	0.0374125	-
ERBB4	31	379	246	145	64	217	80	165	0	0	0	0.0374368	-
TTC41P	1	12	27	17	6	10	6	19	0	0	0	0.0374491	-
MKI67	45	562	374	269	239	805	316	843	44	14	6	0.0374908	-
JCAD	0	38	57	18	49	83	62	116	0	0	0	0.0375252	-
MYC	36	204	234	122	164	375	196	545	0	8	4	0.0375303	-
SARNP	98	828	1006	448	364	809	423	822	119	237	77	0.037541	-
TOP2B	236	2572	3285	1936	733	1645	832	1726	157	224	80	0.0376399	-
SCAMP2	15	219	281	116	73	180	111	218	42	24	2	0.0376486	-
FPGS	19	261	353	180	109	251	153	381	34	54	17	0.0376898	-
EFNA5	31	376	471	241	86	189	117	208	0	0	0	0.0376966	-
LPP	50	704	521	440	308	980	393	1110	20	100	32	0.0377192	-
DHCR24	138	1714	2040	1026	360	926	461	1052	2	18	4	0.0377427	-
CRB1	5	55	23	9	37	62	34	19	0	2	0	0.0377509	-
MFSD12	23	259	291	169	55	169	86	191	19	19	14	0.0377828	-
JDP2	17	204	249	176	54	101	73	189	18	17	3	0.0378107	-
RCOR3	58	579	700	460	136	374	138	407	13	37	22	0.0378135	-
POM121	58	475	442	272	97	278	83	212	14	4	7	0.0378369	-
MLLT10	46	482	536	351	139	367	207	476	63	105	30	0.0378678	-
PRR11	17	252	155	100	115	278	116	314	12	38	7	0.037913	-
POLM	15	161	176	107	34	82	50	116	10	10	4	0.0379226	-
RHOB	69	541	1311	626	387	1050	521	1466	29	80	32	0.0379538	-
TUFT1	48	534	825	409	145	330	170	442	2	0	0	0.0379568	-
PRKAG2	9	119	142	50	62	114	61	140	18	14	19	0.0379918	-
MYO7A	12	80	47	35	7	43	16	34	0	0	0	0.0380322	-
TIMM44	70	548	893	467	198	401	246	543	68	26	52	0.0380439	-
PCDHGA9	4	32	19	32	7	11	8	14	0	0	0	0.038056	-
VIRMA	38	480	633	403	257	586	272	622	86	192	16	0.0381108	-
RIPOR1	103	741	1051	718	172	516	271	672	114	42	8	0.0381999	-
GINS1	9	139	74	75	88	219	105	268	0	0	0	0.0382019	-
TRAPPC11	45	524	786	415	169	388	187	408	46	34	2	0.038224	-
USF1	52	440	520	249	96	273	110	308	8	6	28	0.0382436	-
LARS	118	1056	1346	815	411	908	488	1121	160	272	116	0.0382972	-
ACTR1A	64	751	1148	464	250	572	314	708	33	41	50	0.0383643	-
LOC100129484	2	36	38	34	7	21	6	24	0	0	0	0.0383692	-
KLHL21	22	195	382	173	91	226	118	301	39	8	14	0.038372	-
PELI1	58	511	749	290	229	544	260	722	57	97	24	0.038389	-
MGRN1	74	515	717	496	92	312	134	417	10	7	8	0.0384365	-
SSBP4	43	366	711	318	130	361	185	410	34	15	5	0.0384426	-
KIF18B	22	117	54	53	64	203	96	213	0	0	0	0.0384554	-
CENPA	2	63	56	21	61	113	74	147	0	0	0	0.0384644	-
HEATR3	16	199	287	107	93	177	102	247	18	33	19	0.0384731	-
NBR1	100	963	1188	578	248	659	263	747	39	91	16	0.0385146	-
SLC7A11	42	857	1038	625	173	522	177	665	0	0	0	0.0385909	-
EIF5A	210	1609	1454	637	1537	3201	1026	2532	122	179	64	0.0385923	-
DHRS2	4	18	64	50	15	44	17	65	0	0	0	0.0386111	-
STAG1	48	610	713	331	246	485	280	578	129	114	16	0.0386123	-
POLR2E	74	773	1305	577	301	744	422	1090	42	120	56	0.038638	-
OVGP1	14	105	77	58	19	42	21	45	6	0	0	0.0386566	-
ACAT2	68	737	1167	400	278	596	375	928	64	46	27	0.0386951	-
OIP5	5	42	43	15	13	65	23	54	0	4	0	0.0387452	-
GNA12	78	695	849	450	163	473	208	551	64	55	14	0.0387614	-
PIF1	4	52	35	16	15	48	18	67	0	0	0	0.0387952	-
LONP2	51	523	634	368	172	456	216	480	27	110	84	0.0388079	-
CLASRP	54	420	761	415	116	329	158	492	14	4	6	0.0388135	-
PPM1B	55	710	854	372	185	586	230	635	67	49	14	0.0388667	-
GRK2	90	671	1087	526	206	542	292	642	35	90	32	0.0389228	-
TXNDC15	37	488	559	317	113	314	155	262	26	18	20	0.038992	-
COL3A1	66	685	421	286	409	1160	580	1307	0	0	0	0.039013	-
CALM1	335	3165	5062	2267	1792	3496	2075	4169	615	941	359	0.03902	-
SIDT2	47	357	470	234	105	299	132	427	8	22	70	0.0390221	-
KIAA1191	69	910	996	465	218	613	237	637	8	94	6	0.039041	-
SPATA17	1	72	92	74	15	46	22	46	0	0	0	0.0390768	-
CA8	9	126	123	55	34	126	41	39	0	0	0	0.0390774	-
FAM214B	41	479	676	263	147	330	190	410	7	48	18	0.0390834	-
LOC105374216	1	24	13	15	4	13	7	7	0	0	0	0.0390952	-
DERL1	47	450	670	383	156	416	207	448	55	95	28	0.0391198	-
TPP1	64	628	819	489	183	492	232	584	45	116	42	0.0391318	-
PHF21A	98	980	1162	701	194	567	235	546	29	1	9	0.039203	-
HDAC4	43	391	464	365	84	247	105	299	2	53	14	0.0393984	-
TMEM198	28	243	448	221	77	130	117	280	0	0	0	0.0394773	-
HAP1	24	227	276	184	34	154	55	114	0	0	0	0.0395034	-
ANP32A	87	856	963	457	411	875	435	785	128	288	68	0.0395454	-
REX1BD	12	127	385	169	79	137	130	311	408	652	192	0.0395807	-
INAVA	3	64	24	28	24	96	42	71	0	0	0	0.0395889	-
RCAN1	45	337	694	274	344	838	373	1071	20	0	12	0.0395933	-
FZD2	12	192	231	132	114	361	173	395	10	32	14	0.0396759	-
PIGQ	33	443	665	385	106	283	164	392	14	20	7	0.0397479	-
SNHG16	22	257	182	133	88	130	84	97	2	41	21	0.0397643	-
HSCB	7	118	169	92	74	108	74	186	8	38	18	0.0397706	Aldosterone Signaling in Epithelial Cells
METAP2	88	999	1369	691	551	1327	618	1560	126	324	78	0.0397765	-
GPX1	75	710	1187	429	454	1013	387	1039	1396	1778	820	0.0397809	-
TNPO1	234	2459	2974	1474	939	2155	927	2345	364	525	98	0.0397901	-
KSR1	59	448	667	450	95	339	129	355	26	17	4	0.039801	-
PRKCSH	139	1436	2316	1151	351	1022	509	1507	14	52	18	0.0398049	-
GIPC2	5	21	22	13	1	9	6	9	0	0	0	0.0398056	-
SMIM29	20	188	397	205	109	199	172	307	36	32	38	0.0398068	-
ZFP36L1	101	993	1410	762	279	929	347	943	90	128	44	0.0398638	-
TARS	214	1684	2606	1403	637	1525	775	1877	174	438	80	0.0399282	-
TPPP3	11	81	46	33	34	66	50	34	83	424	86	0.0399357	-
PCSK7	22	203	280	189	68	191	75	242	57	8	10	0.0399598	-
TRPC4AP	147	1204	1831	748	418	1002	503	1186	94	179	50	0.0400494	-
ATP6V1H	85	801	1255	585	473	955	492	1177	146	260	68	0.040063	Phagosome Maturation
TENM3	113	1035	1429	711	246	557	309	597	0	0	0	0.040068	-
HIST1H4H	4	24	55	39	7	18	16	37	0	0	0	0.0400939	-
PLK1	22	205	230	140	190	419	222	596	0	0	0	0.0402167	-
CCNB1	40	291	231	125	250	606	311	672	0	0	8	0.0402749	-
LOC100130370	25	257	218	245	41	110	53	131	1	0	0	0.0403434	-
LOC101927402	1	9	16	6	11	23	7	19	0	2	1	0.040347	-
HIPK2	176	1817	2550	1455	417	1072	539	1211	40	27	13	0.0404389	-
ZNF799	5	37	68	17	28	72	17	65	0	0	3	0.040449	-
STX1A	26	252	316	191	70	75	97	119	0	0	0	0.0404497	Huntington's Disease Signaling
LOC105374986	2	22	6	12	5	9	6	11	0	1	0	0.0405071	-
TFAM	46	470	559	358	147	336	160	423	71	68	34	0.0405184	-
CAMK2D	84	848	1326	638	430	1160	492	1431	48	219	94	0.0405459	-
PEX19	43	483	591	261	146	418	174	465	76	46	14	0.0405523	-
PBK	9	124	98	65	93	266	171	293	0	0	0	0.0405605	-
HSPB8	18	180	245	115	35	91	58	127	0	0	0	0.0405875	-
GADD45A	34	450	879	416	221	621	247	851	36	44	20	0.0405922	VDR/RXR Activation, p53 Signaling, GADD45 Signaling
ELP4	11	219	274	129	100	175	86	208	6	58	18	0.0406002	-
SMPD4	68	591	589	294	123	320	112	324	29	4	4	0.0406622	-
POLDIP3	101	1038	1566	754	252	794	376	932	80	25	36	0.04068	-
DLGAP5	8	191	131	71	110	298	145	344	6	0	0	0.0406976	-
EEF2	1562	13105	22707	10347	5140	11111	6479	14325	1202	1836	948	0.0407323	-
UBALD1	21	143	368	197	83	133	72	218	0	1	0	0.0407371	-
LDLRAD3	23	385	566	250	96	246	146	262	2	4	4	0.040765	-
NDUFA7	16	187	376	156	68	189	109	256	6	16	6	0.0407904	-
DDIT3	108	1345	2027	927	358	792	490	1048	2	46	13	0.0408629	Unfolded protein response, Adipogenesis pathway
LARP1B	42	419	493	344	120	337	141	437	89	57	6	0.0409869	-
WSB1	335	3664	3873	2283	744	2418	897	1724	161	95	90	0.0409957	-
GRIP2	57	209	111	99	89	335	87	77	0	0	0	0.0410479	-
HLA-DRB1	0	1	15	6	2	1	2	0	984	31838	5298	0.0410689	-
ABCC2	3	34	18	30	5	30	7	32	3	0	0	0.0410868	NRF2-mediated Oxidative Stress Response
MXRA8	17	78	176	79	27	63	43	75	0	0	0	0.041114	-
ATF7	20	328	340	217	68	204	88	216	11	33	8	0.0411585	-
CTSA	28	215	226	130	172	321	258	518	32	24	28	0.0412032	-
SBDSP1	26	277	399	193	126	359	152	357	55	67	18	0.0412256	-
EHD1	38	299	581	243	302	637	390	889	58	38	32	0.0412601	-
LOC107984138	11	73	32	42	12	30	12	29	0	0	2	0.0412605	-
P3H2	5	94	148	72	84	207	112	292	0	0	2	0.0412732	-
MPDU1	14	232	340	145	75	197	126	246	24	29	21	0.0412841	-
COPS2	76	883	1303	529	493	1065	562	1241	74	312	84	0.0413421	-
AUP1	61	596	935	410	285	777	386	958	103	95	85	0.0413818	-
CIP2A	18	171	193	89	118	316	159	410	8	0	10	0.0413899	-
BDNF	4	138	106	72	75	217	101	280	0	0	0	0.0414213	Huntington's Disease Signaling, Axonal Guidance Signaling, CDK5 Signaling, Neuropathic Pain Signaling In Dorsal Horn Neurons, Neurotrophin/TRK Signaling, Thyroid Cancer Signaling, Neuroinflammation Signaling Pathway, Corticotropin Releasing Hormone Signaling
ELL2	18	125	148	56	48	208	60	162	8	16	0	0.0414385	-
BSG	290	2785	4944	2053	826	2274	1230	3211	114	100	77	0.0414545	-
PDLIM7	59	542	832	379	351	939	542	1520	9	4	14	0.0414822	-
LOC105378694	2	18	17	26	6	8	5	10	0	0	0	0.0414978	-
HPX	10	75	109	95	19	33	24	56	0	0	0	0.0415415	-
FANCI	35	270	173	91	145	352	182	477	0	22	10	0.0415487	-
UBE2R2	74	892	1412	547	308	683	361	801	88	26	24	0.0415713	-
ISG20L2	47	353	384	204	77	243	81	267	10	55	5	0.0415728	-
PSD4	1	7	14	16	5	15	5	13	19	162	30	0.0416025	-
ALG2	33	362	530	273	108	256	148	268	11	44	24	0.0416066	-
DLX6	9	18	15	5	5	36	9	22	0	0	0	0.0416296	-
PIP5K1B	32	294	277	154	40	110	73	153	0	0	0	0.0416323	-
ZNF43	17	149	93	97	19	104	40	121	12	18	1	0.0416563	-
STK40	71	945	1518	837	246	582	334	787	4	22	4	0.0416754	-
DCAF5	63	796	1060	599	160	532	211	544	25	17	4	0.0416764	-
CES2	46	517	750	375	111	346	168	390	22	2	10	0.041701	-
SEC63	124	1456	1536	890	466	1229	427	1269	66	345	82	0.0417409	-
EME1	5	58	46	26	16	67	24	93	0	0	0	0.0418119	-
PAK2	93	898	963	577	274	837	283	871	180	84	80	0.0418264	-
LOC107984334	3	26	50	26	9	14	12	34	0	0	0	0.0418942	-
OSBPL2	55	500	662	368	125	279	189	286	44	16	16	0.0418971	-
ZBTB7B	13	136	172	100	81	187	91	280	24	19	10	0.0419279	-
AURKA	8	69	38	24	56	153	100	115	0	0	2	0.0419515	-
CASC3	118	922	1285	909	204	637	297	697	16	142	14	0.0419638	-
LOC101927377	0	14	12	10	4	6	4	4	0	0	0	0.0420194	-
HASPIN	2	23	25	15	20	46	36	70	0	0	0	0.04206	-
TUBB4A	55	321	575	265	98	174	161	193	0	0	0	0.0421321	Axonal Guidance Signaling, Phagosome Maturation
TRIB3	49	606	1236	623	180	503	292	765	0	2	8	0.0421741	-
MAU2	96	670	939	625	156	370	217	492	50	28	26	0.0422034	-
HLCS	21	249	243	175	36	132	68	149	14	10	7	0.0422075	-
ZBTB39	14	282	400	186	74	192	85	212	6	8	2	0.0422275	-
NME4	43	405	469	202	163	433	235	587	68	65	40	0.0422812	-
DCAF16	33	395	348	260	70	266	64	224	0	35	6	0.0423117	-
BAHCC1	63	502	709	479	92	262	144	395	14	1	8	0.0423483	-
USP34	101	1412	1503	984	385	972	446	1051	171	205	68	0.0423564	-
ZBTB48	25	283	437	283	105	207	154	300	74	13	34	0.0424098	-
DEPDC1B	1	76	49	26	61	137	66	144	0	0	0	0.0424127	-
ATG7	16	183	209	116	80	189	116	249	56	35	17	0.0424146	-
WDR36	30	322	383	223	150	350	224	434	46	140	26	0.042477	-
TMEM39B	20	194	228	119	50	97	85	103	11	16	16	0.0424996	-
STAMBP	31	354	429	239	77	231	105	220	15	26	13	0.0425644	-
CCNJL	1	27	40	24	20	70	35	81	0	0	0	0.0425924	-
TUBA1B	519	4895	3696	1622	3610	7086	2384	4898	546	632	774	0.0425962	-
HSPD1	279	2708	2421	1216	1208	2682	926	2204	266	714	225	0.042633	-
TMX2	43	475	430	202	141	366	83	279	10	55	8	0.0427223	-
PLEC	225	2104	3105	1962	926	2420	1137	3500	316	511	232	0.0427713	-
DTX2	4	22	14	5	16	29	25	37	0	6	2	0.0427859	-
LOC107983990	2	24	18	9	11	34	20	48	0	0	0	0.0427911	-
ZSWIM2	3	14	2	2	4	6	8	6	0	0	0	0.0428391	-
AOC3	6	49	43	49	9	20	11	19	0	0	0	0.0428759	Phenylethylamine Degradation I
PRKAB1	38	472	900	367	154	405	202	564	1	16	4	0.0428869	-
BLACAT1	5	47	102	48	16	42	23	50	0	0	0	0.0428877	-
SZT2	51	519	586	412	112	279	145	306	74	2	3	0.0429354	-
ZNF714	19	396	309	179	69	279	97	288	29	14	6	0.0429538	-
KIAA1257	14	159	93	97	27	69	21	67	0	0	0	0.0429567	-
FBXW11	69	891	1251	639	211	594	241	570	22	2	10	0.0429751	-
TSHZ1	31	253	167	94	150	373	178	220	34	58	20	0.0430798	-
AKR7A2	20	252	388	161	63	229	99	321	400	648	240	0.0430839	-
FREM2	9	159	144	91	143	335	153	402	0	0	0	0.0431148	-
KIF20A	8	108	103	53	141	273	171	309	2	1	0	0.0431199	-
TMEM269	1	22	19	17	4	19	4	30	0	0	0	0.0431283	-
DIP2B	113	1020	1525	908	244	676	267	712	9	32	16	0.0431307	-
CD180	0	8	0	0	0	0	0	0	8	4	4	0.0431784	-
MATN2	13	208	232	96	78	131	79	202	0	56	0	0.0431897	-
CPT2	8	158	193	142	65	122	80	183	14	53	17	0.0432113	-
OXR1	32	328	305	151	105	259	119	242	16	54	59	0.043234	-
ZNF318	37	376	482	240	95	245	105	232	8	30	12	0.0432343	-
RPS23	360	3402	4026	1847	2060	4129	1703	3587	4312	4140	5300	0.0432624	-
CCDC14	53	708	644	394	156	581	179	374	80	42	8	0.0432845	-
UVSSA	24	343	282	231	49	165	78	175	14	6	6	0.0432979	-
YARS	190	1721	2652	1374	592	1277	676	1602	88	347	62	0.0433089	-
CALCOCO1	30	573	687	342	128	351	148	302	6	10	2	0.0433502	-
LOC112267943	6	13	24	16	3	5	6	7	0	0	0	0.0434059	-
CBWD2	10	100	99	42	31	61	21	64	128	238	50	0.0434275	-
SYNE3	10	78	39	47	33	67	34	137	170	215	42	0.043441	-
PSIP1	138	1524	1688	846	464	1017	516	1025	78	329	47	0.0434531	-
C1orf43	95	1221	1926	883	378	1002	461	1121	40	163	24	0.0434608	-
HMGB2	128	1317	1799	799	1017	2068	1208	2698	285	325	168	0.0434942	-
LOC112267967	1	20	17	29	4	8	10	13	0	0	0	0.0435181	-
DYNC1H1	631	6546	9178	5489	1873	4844	2318	5396	683	824	346	0.0435575	-
AXIN1	50	315	556	279	89	221	127	311	9	36	3	0.0435608	-
NRBF2	24	168	193	93	69	167	61	132	26	42	16	0.0435907	-
MIDN	152	1365	2546	1382	448	1023	605	1295	28	125	34	0.0436512	-
LOC90768	11	96	138	68	17	84	17	74	0	0	0	0.0437069	-
UBA2	117	1264	1478	799	463	1208	526	1418	155	332	104	0.0437077	-
TDRD7	6	93	132	57	97	168	144	251	22	6	16	0.0437085	-
CDKN2AIP	50	536	838	364	187	439	212	647	26	72	33	0.0438398	-
LOC105371475	12	123	24	58	27	47	42	47	0	0	0	0.0438403	-
TTC21A	11	161	161	101	42	91	56	97	30	5	9	0.0438662	-
CIC	179	1503	2139	1212	311	779	439	930	8	14	5	0.0438909	-
ECHDC1	8	167	261	108	53	181	88	213	249	563	176	0.043926	-
USP42	34	288	395	292	59	186	59	228	10	4	10	0.043938	-
RPUSD4	9	111	121	83	32	72	46	89	4	34	6	0.0439384	-
GABRA1	7	31	31	28	63	8	31	9	0	0	0	0.0439423	Neuroinflammation Signaling Pathway, GABA Receptor Signaling
RNF141	29	375	438	221	105	314	118	341	53	22	36	0.043962	-
SLC35A4	33	342	501	243	125	292	135	377	78	22	20	0.043975	-
FZD1	29	332	451	190	70	203	108	259	18	0	8	0.0440051	-
MAPK1IP1L	84	1175	1282	771	311	725	388	786	40	215	64	0.0440231	-
SLC2A1	140	1313	1893	927	723	1819	881	2648	122	258	161	0.0440423	-
PDPK1	84	752	822	491	158	438	132	470	44	20	23	0.0441429	-
SETD1B	46	543	686	430	89	303	138	411	6	20	10	0.0441908	-
COL20A1	13	71	45	53	6	26	7	48	0	0	0	0.0442122	-
FAM193A	56	630	968	476	190	364	247	495	12	72	2	0.0442204	-
ZNF385D	5	41	32	14	9	18	11	10	0	0	0	0.0443077	-
NCAPH	18	121	74	25	49	157	78	199	0	0	2	0.0443858	-
CILP2	3	44	59	39	8	21	15	25	0	0	0	0.0443947	-
MIS18A	6	85	88	47	45	120	71	175	20	0	2	0.0444031	-
PCDH7	34	468	582	324	88	251	105	280	0	0	0	0.0444098	-
FOXO1	15	177	157	126	111	273	149	378	20	18	24	0.0444414	-
TCOF1	52	427	630	340	135	368	176	509	70	67	26	0.0444701	-
PDRG1	36	330	551	195	116	278	188	377	48	38	12	0.0445224	-
ARPC1A	53	547	798	290	315	685	355	794	58	188	55	0.044533	-
SGK2	15	79	58	82	22	23	10	32	0	0	0	0.0445631	-
ROR2	4	38	44	23	17	47	30	92	0	0	0	0.0445839	-
RPA2	38	275	326	141	68	227	113	218	424	500	174	0.0446387	-
RARS	54	471	607	338	269	637	371	836	102	150	68	0.0446807	-
TPD52L2	92	798	1110	585	264	636	313	801	141	102	78	0.044719	-
LOC105372321	6	72	53	63	5	31	19	33	0	0	0	0.0447309	-
CDCA2	12	75	92	50	55	188	96	220	0	0	0	0.0447639	-
ADAM10	69	763	801	449	365	1024	447	1173	96	193	79	0.0448309	-
PDPR	49	493	532	359	114	312	121	349	56	52	14	0.0448559	-
DYNLL1	238	2096	2937	1167	1279	2515	1243	2658	348	796	225	0.0449094	-
RAB1A	128	1305	1882	924	592	1334	684	1483	271	323	170	0.0450251	-
TAF1D	58	485	591	358	179	463	198	515	82	161	15	0.045053	-
CDCA7	4	89	65	29	61	124	65	144	22	0	2	0.0450629	-
IL17REL	1	25	18	16	3	11	5	12	0	0	0	0.0450882	-
APOL6	0	34	40	19	11	28	10	21	48	50	26	0.0451647	-
YIPF3	85	786	1192	597	228	582	250	619	34	40	72	0.0451828	-
MAP2K4	62	682	884	454	171	468	171	426	52	28	8	0.0452339	-
SEC24D	86	825	1296	716	212	657	255	809	1	124	19	0.0453052	-
TPM1-AS	2	24	31	19	15	46	9	55	0	0	0	0.0453305	-
DEPDC1	5	101	51	25	95	184	81	175	0	0	0	0.0453466	-
FZD3	195	2079	2063	1273	320	964	387	1001	15	2	6	0.0453532	-
RAD23A	37	404	693	367	173	245	199	365	54	38	19	0.0453615	-
TMEM127	57	408	564	372	83	209	96	297	18	4	6	0.0454	-
PHPT1	102	870	1629	760	391	814	506	1341	148	114	77	0.0454869	-
MTHFSD	7	69	111	52	26	62	43	62	8	15	10	0.0454906	-
SOAT2	0	13	7	1	8	3	8	9	0	0	0	0.0454911	-
LINC01004	25	327	238	181	45	138	66	144	2	4	4	0.0455145	-
EYA1	8	50	66	51	15	22	6	29	0	0	0	0.0455633	-
LANCL1-AS1	3	4	10	3	1	9	2	4	0	0	0	0.0456295	-
EXOC4	57	778	1157	576	221	517	227	615	18	63	6	0.0456589	-
CASP3	61	653	1261	513	198	621	258	727	16	10	14	0.0456744	-
RNF44	58	689	971	573	173	371	218	427	10	27	20	0.0457146	-
DVL3	110	1074	1957	1010	303	762	389	963	14	18	14	0.0457148	-
COP1	56	463	613	345	299	619	287	745	182	103	56	0.0457237	-
LOC107986523	0	31	25	18	5	12	8	15	0	0	0	0.0457981	-
DENND6A	12	200	209	175	58	153	61	166	4	39	33	0.0458366	-
ZNF488	3	18	29	19	4	18	2	13	0	0	0	0.0458912	-
PTGIS	9	66	108	56	21	38	21	34	0	0	0	0.0459687	-
SLC1A5	56	563	770	441	331	809	445	1198	182	10	86	0.0460087	-
SLC9A8	18	258	348	150	62	183	78	178	4	22	2	0.0460135	-
TMCO4	0	8	3	1	6	13	7	20	34	354	40	0.0460257	-
LIMK1	67	513	940	480	133	411	181	542	25	22	6	0.0460952	-
SDC1	24	130	191	78	117	291	182	440	0	0	0	0.046123	-
GPRIN3	4	71	61	51	5	14	13	8	81	250	32	0.046188	-
ACE	3	30	11	19	11	8	9	5	0	0	0	0.0462519	Axonal Guidance Signaling, Renin-Angiotensin Signaling
TNFSF9	4	27	29	25	2	35	7	22	0	4	0	0.0463289	-
LIN37	21	170	308	143	55	121	82	183	34	0	0	0.046348	-
AGPS	43	472	647	371	276	574	310	676	215	100	42	0.0463527	-
HDAC6	83	862	996	602	157	571	210	497	70	33	18	0.0463798	-
ATAD5	16	202	151	89	42	167	49	224	18	2	6	0.0464637	-
LOC105370170	1	26	31	16	6	20	5	35	0	0	0	0.0464714	-
SHB	53	361	597	340	80	191	110	275	0	0	0	0.046475	-
TBL3	28	237	509	186	91	285	156	440	2	4	34	0.0464924	-
SREBF2	267	2914	4782	2399	685	1883	949	2271	43	31	4	0.0464953	-
SLC25A37	37	397	349	249	140	450	173	589	36	81	23	0.0464985	-
SENP2	39	456	556	305	136	320	163	388	12	134	4	0.0465162	-
MROH8	5	63	100	47	17	38	28	42	0	0	6	0.0465557	-
PMS2CL	26	135	117	76	26	78	10	68	14	2	0	0.046604	-
VSNL1	11	70	112	43	89	16	66	12	0	0	0	0.0466817	-
LOC102724517	3	23	29	3	8	20	6	18	0	0	0	0.0467102	-
PADI2	2	15	18	14	14	12	14	4	28	18	16	0.0467317	-
FAM86HP	1	38	25	14	16	51	17	40	0	7	0	0.0467606	-
ADAM11	13	92	104	41	30	34	31	22	0	0	0	0.0468065	Axonal Guidance Signaling
RBM23	55	646	899	476	165	353	183	355	13	11	5	0.046857	-
ALG10	5	143	86	83	31	79	27	74	8	8	2	0.0468596	-
CYSRT1	0	15	16	16	2	7	4	13	0	0	0	0.0469407	-
ENOSF1	8	100	117	86	38	71	37	95	17	27	6	0.0469505	-
LOC107986454	23	109	66	98	5	40	19	52	0	0	0	0.0469716	-
RB1	49	460	676	386	164	479	204	516	38	156	28	0.0470404	-
PUM1	146	1252	1761	974	305	798	384	882	64	138	26	0.0470411	-
HTR2B	1	20	17	15	1	9	9	6	0	0	0	0.0471574	-
BMP5	3	34	7	9	9	18	11	27	0	0	0	0.0472089	-
HAUS5	32	234	237	134	44	144	68	164	6	50	8	0.0472164	-
DENND4B	74	631	771	503	162	403	187	400	92	30	55	0.0472553	-
PGGHG	12	175	81	62	62	233	85	140	17	5	2	0.0472798	-
MIR4453HG	6	32	38	35	5	26	2	16	0	0	0	0.0473098	-
SAMD9	12	133	124	33	24	66	33	74	178	174	68	0.0473429	-
SLC6A13	2	57	26	37	9	27	13	57	0	0	0	0.0473794	Neuroinflammation Signaling Pathway, GABA Receptor Signaling
PRKAB2	36	342	455	250	75	257	85	173	16	2	14	0.0474006	-
RBMX	137	1482	1088	548	632	1494	418	833	113	259	78	0.0474311	-
GRIN1	5	70	138	66	84	26	70	15	0	0	0	0.0474502	Neuropathic Pain Signaling In Dorsal Horn Neurons, nNOS Signaling in Neurons, Amyotrophic Lateral Sclerosis Signaling, Circadian Rhythm Signaling, Opioid Signaling Pathway, Calcium Signaling, Glutamate Receptor Signaling, CREB Signaling in Neurons, Dopamine-DARPP32 Feedback in cAMP Signaling, Neuroinflammation Signaling Pathway, Synaptic Long Term Potentiation
PHC3	95	979	992	708	134	601	161	645	61	24	22	0.0475303	-
PLK4	12	124	80	47	126	212	145	320	0	0	0	0.0475653	-
ADM2	5	37	32	57	8	17	9	41	0	0	0	0.0475831	-
TERF2IPP1	1	17	9	17	7	3	10	6	2	0	0	0.0475926	-
CBX5P1	0	3	3	4	1	1	4	1	0	0	0	0.0475968	-
DESI1	41	353	366	243	67	210	99	195	6	64	10	0.0476119	-
MLF1	19	374	567	200	103	245	120	263	0	0	0	0.0476586	-
SNAPC3	50	598	762	482	156	408	192	462	14	145	5	0.0476723	-
CCNG1	115	1515	1988	873	533	1304	649	1461	169	333	119	0.0476736	-
MYBL2	20	185	219	102	208	432	251	601	0	0	0	0.0476916	-
NCOA2	86	880	1324	636	193	581	274	676	14	49	22	0.0477155	-
RUSC1-AS1	6	103	74	53	12	53	22	45	2	0	2	0.0477272	-
KIF4A	15	142	84	83	126	308	139	344	0	0	0	0.0478888	-
TTK	9	120	67	54	68	204	76	224	0	0	0	0.0479672	-
ERH	72	780	1132	450	640	1372	576	1261	227	190	118	0.0479815	-
DLL3	21	160	186	93	36	56	48	57	0	0	0	0.0479882	Notch Signaling
IFNLR1	1	2	1	4	0	2	3	1	0	0	0	0.0480289	-
CENPK	8	96	66	51	83	192	90	200	18	0	4	0.0480436	-
ZNF335	38	346	484	243	80	209	107	234	31	9	9	0.0480514	-
TYMS	14	202	151	74	145	303	210	399	13	45	0	0.0481182	-
ZNF800	27	340	388	294	132	401	172	473	31	121	46	0.0481292	-
GOSR1	41	347	425	291	92	355	146	327	97	62	19	0.0482005	-
PDE5A	6	62	36	47	6	26	16	22	0	2	0	0.0482105	-
PDAP1	70	609	759	365	358	644	278	591	144	222	58	0.0483117	-
DCP1A	59	587	804	415	128	360	174	391	8	61	8	0.0483645	-
JTB	58	467	754	367	129	295	178	330	662	1226	380	0.0483824	-
CETN2	37	564	822	319	176	428	231	454	14	100	13	0.0484224	-
ALKBH5	63	614	877	447	174	386	199	410	11	66	39	0.0484271	-
ABI2	184	1894	2483	1367	381	1073	391	970	2	2	2	0.0484661	-
LOC107985046	6	23	25	17	1	17	1	12	0	0	0	0.0484797	-
UBXN7	87	1058	1455	790	204	681	268	654	12	46	1	0.0484978	-
TRAM2	26	332	348	238	162	562	224	750	24	24	2	0.0485056	-
NEDD9	21	254	389	185	102	382	146	486	22	43	13	0.0485432	-
PTBP1	64	659	1067	518	472	1234	653	1696	55	170	67	0.0485624	-
WDR76	2	39	19	14	11	53	24	52	2	0	0	0.0485716	-
LOC107986673	2	53	14	31	8	31	12	32	0	0	0	0.0485762	-
PCNX1	87	892	1202	693	202	677	290	811	3	213	22	0.0485889	-
RPUSD3	7	105	185	74	45	95	54	104	21	6	7	0.0486157	-
TRNL2	4	58	47	29	9	24	10	25	0	0	0	0.0486658	-
CTDSP1	18	154	207	95	123	270	149	372	6	56	8	0.0487034	-
AURKB	8	110	93	52	84	198	135	295	0	0	0	0.04871	-
MPZ	0	17	9	10	5	4	3	11	0	0	0	0.0487479	-
CLSPN	5	79	71	41	59	132	87	178	10	14	2	0.0487649	-
TMEM232	9	124	129	88	18	64	19	62	0	0	0	0.0487853	-
PNPLA2	31	257	543	328	87	208	118	308	14	12	12	0.0488256	-
PRR7-AS1	1	5	12	7	2	3	3	5	0	0	0	0.0488524	-
RBBP8	27	282	388	161	111	260	137	335	70	29	35	0.0488842	-
RNF123	73	705	809	457	143	377	171	414	50	46	6	0.0489386	-
ANKRD11	172	1651	2085	1429	379	1241	501	1522	181	287	87	0.0489954	-
DYRK4	18	258	388	192	79	236	97	263	49	20	12	0.0490172	-
MLEC	172	1873	2283	1311	509	1664	650	2015	174	492	52	0.0492832	-
EBF1	29	322	302	234	63	116	60	137	10	0	0	0.0492998	-
DUSP26	23	69	90	38	18	34	24	7	0	0	0	0.0493012	-
HIF3A	29	240	129	96	48	135	51	41	0	0	0	0.0493047	-
RPRD2	43	602	843	661	127	430	189	456	24	84	2	0.0493263	-
PPP4R1	58	827	826	517	399	907	399	1182	62	283	88	0.0493559	-
IL11	0	14	25	11	41	51	46	71	0	0	0	0.0494017	Role of Pattern Recognition Receptors in Recognition of Bacteria and Viruses, Role of NFAT in Cardiac Hypertrophy
LOC107984113	0	14	0	13	9	6	15	7	0	0	0	0.0494054	-
SLC35G2	24	313	440	287	58	177	80	177	0	0	0	0.0494474	-
PCDHB5	38	416	516	261	83	206	81	224	0	0	0	0.0494999	-
DNAJB2	151	951	1504	693	181	547	266	620	0	0	0	0.0495019	-
C20orf203	3	49	52	48	6	27	16	16	0	0	0	0.0495285	-
HGS	80	824	1149	581	214	581	310	746	92	140	16	0.049572	-
PRKD3	17	149	153	120	106	306	136	350	5	25	29	0.0495742	-
ARNTL	15	121	181	101	82	231	70	295	14	10	12	0.0495957	-
FBLN7	5	89	100	69	18	34	25	49	4	2	0	0.0496036	-
SECTM1	0	8	9	4	0	1	5	0	6	39	8	0.0496211	-
LOC105372160	3	19	4	9	6	17	3	21	0	0	0	0.0496226	-
TDRKH-AS1	6	27	20	12	2	20	6	5	0	0	0	0.0496276	-
JRK	23	287	382	271	56	167	75	177	2	18	6	0.0496602	-
BCAS3	25	298	396	201	51	171	104	223	6	28	9	0.0496635	-
NTMT1	15	172	339	128	105	211	181	349	44	31	27	0.0497105	-
FAM234A	53	595	931	395	178	440	220	571	28	84	18	0.0497547	-
ARMC4	0	17	53	17	14	46	18	51	0	0	0	0.0498241	-
ATG13	60	697	896	520	147	350	219	430	17	56	21	0.0498487	-
PMEL	6	73	42	19	14	43	19	20	0	0	0	0.0498525	-
LINC00888	24	272	381	159	60	191	69	167	2	10	2	0.0498884	-
SDC3	220	2411	3793	1726	518	1422	714	1729	0	4	2	0.0498888	-
NFIC	12	104	306	162	77	168	103	253	16	35	4	0.0499005	-
LOC105376257	1	15	6	12	2	8	2	12	0	0	0	0.0499114	-
