# Supplementary material for: Zika virus infection differentially affects genome-wide transcription in neuronal cells and myeloid dendritic cells
Source: PLoS One. 2020 Apr 14;15(4):e0231049. doi: 10.1371/journal.pone.0231049 (PMC7156053; doi:10.1371/journal.pone.0231049)
Supplement: S2 Table — (XLSX) [file pone.0231049.s002.xlsx]

## Sheet: up-regulated_DEGs_tables
S2 Table. Details of all DEGs in hPNs, hNCCs, and mDCs.
Upregulated genes	log2(Fold-Change)			FDR				Downregulated genes	log2(Fold-Change)			FDR
	hPN	hNCC	mDC	hPN	hNCC	mDC			hPN	hNCC	mDC	hPN	hNCC	mDC
TNFRSF10A	-	1.66686	-	-	0.0212692	-		UBE2T	-1.02633	-	-	0.000326807	-	-
ARFIP2	-	-	1.53706	-	-	3.87e-07		TTC31	-	-	-1.62624	-	-	2.38e-08
ALDOAP1	2.49737	-	-	0.0424645	-	-		LOC90768	-1.78628	-	-	1.36e-15	-	-
SSNA1	-	-	1.25511	-	-	4.48e-07		SPATA6	-	-	-2.51501	-	-	7.28e-06
CCT6P3	1.46212	1.6748	-	0.00268291	0.000876465	-		ATG7	-	-	-1.14157	-	-	0.00176612
SAMM50	-	-	1.89575	-	-	1.5e-20		TFE3	-	-	-3.86179	-	-	7.9e-13
TUBB4A	-	1.38373	-	-	0.00201704	-		TOMM34	-	-	-1.81433	-	-	0.00213086
NOL4	-	1.33739	-	-	0.00334399	-		GDF10	-	-1.07742	-	-	0.00489949	-
ARG2	1.40907	-	-	2.07e-08	-	-		EYA2	-2.35172	-1.18995	-	0.0137302	0.00519751	-
UBB	-	-	1.13517	-	-	1.96e-07		LOC107984007	-	-1.17509	-	-	0.00977396	-
APPBP2	-	-	1.39971	-	-	4.64e-05		ARHGEF3	-	-	-3.42599	-	-	2.64e-16
ORAI2	-	-	1.2141	-	-	0.000709661		SMAP2	-	-	-1.86633	-	-	1.11e-09
KHDRBS1	-	-	1.1755	-	-	0.000509358		CIPC	-	-1.17398	-	-	1.9e-07	-
GLRX	-	-	1.07444	-	-	0.000853788		MBNL3	-1.73615	-	-	4.08e-06	-	-
CREBRF	1.29826	1.64263	-	2.25e-08	2.87e-07	-		C1orf43	-	-	-2.13131	-	-	5.45e-13
NDUFC2	-	-	1.63589	-	-	3.96e-07		NCKAP1L	-	-	-1.21294	-	-	3.43e-08
TNFRSF10D	1.45456	-	-	0.00239296	-	-		DLGAP4	-	-	-1.56097	-	-	5.91e-08
HOXB8	-	2.20726	-	-	0.000186664	-		LOC107986982	-	-1.63267	-	-	0.00976307	-
ATP6V0B	-	1.00465	1.98629	-	9.49e-08	6.61e-30		TOLLIP	-	-	-2.38891	-	-	4.15e-14
HMBS	-	-	2.50027	-	-	1.41e-14		TOR1A	-	-	-1.12613	-	-	0.00218777
MIR7-3HG	-	2.24278	-	-	0.00413745	-		IRX2	-1.0811	-	-	0.000103837	-	-
DLX5	-	1.78733	-	-	0.0438784	-		LOC101929240	-	-	-1.663	-	-	0.00542145
RAP1A	-	-	1.45329	-	-	2.02e-11		ZFP91	-	-	-1.13958	-	-	0.0154985
GCC2	-	-	1.53176	-	-	7.61e-08		DNAJB12	-	-	-1.42689	-	-	6.99e-05
PARP14	1.31432	-	-	1.13e-05	-	-		ANO1	-	-1.41058	-	-	0.0383185	-
CMTM3	-	-	1.23561	-	-	7.58e-05		CSF3R	-	-	-2.14813	-	-	4.4e-09
PARP10	-	1.084	-	-	0.0266968	-		LOC100506585	-	-	-3.25527	-	-	5.34e-09
WAPL	-	-	1.93813	-	-	7.81e-22		LRCH4	-	-	-2.50271	-	-	8.54e-07
NOCT	1.80375	1.85205	-	9.78e-10	1.26e-07	-		TUBA1B	-1.23723	-	-	0.00546382	-	-
CDKN2AIP	1.1152	1.5972	-	1.09e-07	4.05e-16	-		ZNF736	-	-	-1.90116	-	-	0.000181111
SAP18	-	-	1.75656	-	-	3.98e-22		PPRC1	-	-	-2.53636	-	-	5.18e-08
SDHA	-	-	1.21374	-	-	2.28e-10		ZCCHC6	-	-	-1.35176	-	-	1.76e-08
RUVBL1	-	-	1.23028	-	-	6.36e-05		VDR	-	-	-3.08891	-	-	1.65e-14
HERPUD1	2.5756	1.38128	-	1.63e-28	1.87e-14	-		JUP	-	-	-2.87316	-	-	0.0021924
CMYA5	-	1.71357	-	-	0.0324619	-		FBXL15	-	-	-2.14073	-	-	3.04e-10
MRPL20	-	-	1.57841	-	-	5.76e-06		EFCAB8	-	-2.2968	-	-	4.01e-09	-
FAM83G	2.07009	1.90016	-	0.00708201	0.0241276	-		ZNF347	-	-1.13709	-	-	0.00465211	-
PTPRH	2.00346	-	-	1.19e-06	-	-		TEDC2	-1.1922	-	-	0.00166516	-	-
ELOC	-	-	1.9672	-	-	1.28e-11		SGTA	-	-	-2.28719	-	-	2.08e-11
USP1	-	-	1.45929	-	-	1.63e-06		LAMA4	-1.30278	-	-	0.00324577	-	-
RSRC2	-	-	1.46634	-	-	8.36e-10		MIIP	-	-	-1.37301	-	-	7.2e-05
PSME2P1	-	2.29875	-	-	8.08e-05	-		CHRNA5	-1.67493	-	-	0.000238837	-	-
SLC38A1	-	-	1.04467	-	-	0.00885457		DGKE	-	-	-1.61404	-	-	0.00335032
MBNL2	1.19636	-	-	1.09e-08	-	-		VCAN	-1.29214	-1.19298	-	3.61e-09	4.04e-07	-
CSTA	-	-	1.62411	-	-	1.49e-05		USP21	-	-	-3.17589	-	-	1.83e-08
PNN	-	-	1.17358	-	-	5.62e-10		CCDC152	-	-1.53097	-	-	0.019799	-
IGF2-AS	-	2.33042	-	-	0.0178803	-		SUGP1	-	-	-2.85858	-	-	1.51e-12
PARP8	-	1.07078	-	-	0.000201675	-		BCL6	-	-	-3.68733	-	-	2.14e-15
CRBN	-	-	1.74829	-	-	1.05e-10		XRCC2	-	-1.31881	-	-	0.000365035	-
KATNA1	-	-	2.09393	-	-	6.95e-10		MIS18A	-1.09261	-	-	0.000408392	-	-
MED10	-	-	1.23528	-	-	1.74e-05		TM9SF2	-	-	-1.57455	-	-	1.94e-11
MTHFD2	2.24686	-	-	5e-18	-	-		POLR2J	-	-	-1.92327	-	-	1.23e-06
PRADC1	-	1.06577	1.09942	-	0.0134367	0.000589502		IPO5P1	-1.17993	-1.22339	-	6.27e-08	7.07e-05	-
GBA2	-	-	1.04465	-	-	0.0071958		KIF18B	-1.567	-1.04085	-	0.000929891	2.24e-07	-
DNAJB2	1.05208	-	-	1.07e-05	-	-		TEAD2	-1.69218	-1.02459	-	1.29e-18	4.76e-10	-
HSDL2	-	-	1.23689	-	-	0.000643374		HP11014	-	-1.50073	-	-	0.0208636	-
RUVBL2	-	-	1.05584	-	-	0.00328007		BEND3	-1.2424	-1.41029	-	0.00011952	2.98e-05	-
LARP6	1.91762	1.16653	-	3.74e-14	0.00195761	-		ARHGAP17	-	-	-2.42914	-	-	2.82e-17
MID2	1.0573	-	-	0.00777526	-	-		CDC42EP3	-	-	-2.77807	-	-	3.07e-12
MBP	3.41191	1.37614	-	0.000223794	0.0423869	-		RAB11B	-	-	-2.53927	-	-	2.66e-11
UROD	-	-	1.72263	-	-	7.71e-06		MSN	-	-	-2.62217	-	-	3.85e-18
RPL27P1	-	1.22738	-	-	0.000343189	-		CRTC2	-	-	-3.49265	-	-	5.55e-18
MLN	-	2.49232	-	-	0.00961857	-		HPCAL1	-	-	-2.87462	-	-	8.75e-14
BCAN	-	1.39564	-	-	0.04447	-		SLCO1B7	-	-1.54251	-	-	0.00683415	-
LOC101927180	-	1.28731	-	-	0.0484077	-		LOC400446	-	-1.10471	-	-	0.0174682	-
CFI	-	2.16554	-	-	0.00309194	-		CFAP126	-	-1.43943	-	-	0.00791476	-
SPAG1	-	1.2065	-	-	0.043611	-		SLC8B1	-	-	-1.67775	-	-	9.99e-11
LOC101927402	-	2.48678	-	-	0.000483083	-		EFNA5	-	-1.04413	-	-	1.12e-07	-
DUSP15	-	1.57741	-	-	8.79e-06	-		LOC105371867	-	-1.93264	-	-	0.00103819	-
MRPL46	-	1.07939	-	-	0.00301334	-		RHBDF2	-	-	-4.16996	-	-	6.02e-33
POP4	-	-	1.60584	-	-	5.68e-10		ARHGEF16	-1.37906	-	-	0.020945	-	-
RPL17P33	-	1.02641	-	-	0.000148982	-		SLC25A40	-	-	-2.48645	-	-	7.5e-05
LOC107983990	-	1.78239	-	-	0.00280274	-		NCAPH2	-	-	-1.04356	-	-	0.00113976
CCDC43	-	-	1.26193	-	-	0.00268496		ZNF732	-	-1.15378	-	-	0.0293262	-
LOC105369844	-	2.0344	-	-	0.00754631	-		WDHD1	-1.13274	-	-	0.00121316	-	-
RWDD4	-	-	1.41274	-	-	0.00416521		LPP	-	-	-1.67723	-	-	4.05e-05
H2AFV	-	-	1.1071	-	-	1.32e-05		MTMR3	-	-	-1.36539	-	-	5.12e-05
MAP7	-	1.20259	-	-	0.042107	-		ESCO2	-1.11929	-	-	0.0229972	-	-
GPR65	-	-	2.21014	-	-	1.9e-08		MIDN	-	-	-1.38806	-	-	0.00515595
PRKRA	-	-	1.64719	-	-	9.42e-05		PRKCG	-1.09366	-	-	0.0050297	-	-
MRPL41	-	1.05604	1.57954	-	0.00380846	2.37e-05		NFKBIZ	-	-	-3.06889	-	-	2.05e-13
KRT17	3.09185	-	-	0.00021393	-	-		DHCR24	-	-1.09678	-	-	2.05e-10	-
LOC100130026	-	1.93915	-	-	0.00405494	-		ASB16-AS1	-1.08491	-1.31766	-	0.00791186	0.00574186	-
SNPH	1.20414	-	-	4.57e-05	-	-		LOC105373142	-	-1.59153	-	-	0.0212526	-
LRPAP1	-	-	1.2047	-	-	1.59e-15		FYCO1	-	-	-1.41551	-	-	0.00122815
ZNHIT6	-	-	1.45252	-	-	0.000951787		FUT10	-1.02074	-	-	0.0299487	-	-
MYDGF	-	-	1.46075	-	-	4.18e-23		NES	-1.41125	-1.15105	-	6.91e-06	0.00362297	-
SHC2	-	1.80654	-	-	0.000123228	-		CALCOCO2	-	-	-1.12281	-	-	8.86e-08
UFM1	-	-	1.27278	-	-	7.15e-07		LOC107986938	-	-2.28697	-	-	0.000757774	-
TMEM126B	-	-	1.85259	-	-	9.47e-08		LOC102725227	-	-1.84862	-	-	0.00370111	-
MFNG	-	2.51406	-	-	0.00050259	-		POGK	-	-	-1.2509	-	-	0.000254228
HRK	2.44979	1.91172	-	7.6e-16	0.000564618	-		LOC107986317	-	-1.30646	-	-	0.00140615	-
LGALS3	-	1.22912	-	-	1.08e-06	-		CAPN1	-	-	-4.11747	-	-	3.79e-31
NDUFS5	-	-	1.43935	-	-	2.3e-11		ANKRD36B	-	-1.59194	-	-	0.000101362	-
MAP1LC3B	1.57079	-	-	7.47e-14	-	-		MXD3	-1.04986	-	-	0.00573517	-	-
CNTNAP5	-	1.7155	-	-	0.0126607	-		SRCAP	-	-	-2.99014	-	-	1.37e-19
EPHX1	1.06738	1.27364	-	1.47e-05	0.000154941	-		APEX1	-	-	-2.03031	-	-	2.34e-07
SNRPD2	-	-	2.03952	-	-	8.36e-18		ARID2	-	-	-1.02217	-	-	0.00453372
STXBP2	-	1.92982	-	-	0.00335121	-		CDCA7	-1.96078	-	-	3.92e-08	-	-
RECQL	-	-	1.48866	-	-	2.19e-07		CENPO	-1.06438	-1.0298	-	0.00883412	0.000116014	-
SLC6A13	-	3.00569	-	-	1.53e-05	-		IDS	-	-	-1.32862	-	-	1.54e-05
LINC02381	-	2.17248	-	-	0.00468425	-		LOC107986016	-	-1.48506	-	-	0.00152526	-
PHF24	2.26218	1.64455	-	5.03e-12	0.0290057	-		ZNFX1	-	-	-1.24156	-	-	5.93e-05
LOC105370459	2.93219	-	-	0.00560822	-	-		SFTPD	-	-	-1.65628	-	-	0.0125713
LYSMD2	1.22139	-	-	0.0315796	-	-		GRK6	-	-	-2.69749	-	-	5.9e-11
KLHL24	-	-	1.7307	-	-	4.03e-08		ZNF548	-	-	-1.25261	-	-	0.0217656
TBCC	-	-	1.30411	-	-	3.25e-07		ALS2CL	-	-1.52302	-	-	0.0390554	-
BZW2	-	-	1.04009	-	-	8.84e-05		GORASP1	-	-	-2.05262	-	-	2.56e-12
C20orf202	2.731	-	-	0.0286835	-	-		TPT1	-	-	-1.51905	-	-	2.02e-05
SGSM1	-	1.55481	-	-	0.0336062	-		NUP93	-	-	-1.35219	-	-	6.4e-05
ITGB7	-	-	4.09759	-	-	6.57e-35		POMT1	-	-	-1.64147	-	-	0.00591616
BTF3P16	-	1.33179	-	-	0.00960607	-		FZD1	-	-1.13665	-	-	1.71e-09	-
AKNA	1.18687	-	-	8.03e-05	-	-		RPAP1	-	-	-2.22355	-	-	3.42e-05
GFAP	4.04282	-	-	0.00623276	-	-		RFX4	-1.11293	-	-	3.59e-06	-	-
SLC30A5	-	-	2.00026	-	-	1.64e-11		PAPPA	-	-1.30868	-	-	7.95e-16	-
RPS18P7	-	1.06448	-	-	1.04e-05	-		LOC112267967	-	-1.70378	-	-	0.00342841	-
HACD1	-	1.06007	-	-	0.0112484	-		GIT1	-	-	-1.40633	-	-	8.5e-05
CBARP	1.30733	1.34879	-	6.99e-05	8.73e-06	-		LOC100421561	-	-2.01426	-	-	0.00272965	-
TOX	-	1.8344	-	-	0.000267316	-		BCL2	-	-1.00393	-	-	0.00160182	-
LOC246784	-	1.03861	-	-	0.0277325	-		THY1	-	-1.17402	-	-	6.75e-10	-
LOC100420108	-	1.77326	-	-	0.0128853	-		HIST1H2BF	-	-1.59978	-	-	0.0212879	-
SLC35B2	-	-	1.24109	-	-	0.000190985		SEC24B	-	-	-1.8022	-	-	0.000809567
NDUFB2	-	-	2.18502	-	-	4.78e-16		RGS19	-	-	-3.69846	-	-	1.21e-27
ZNF394	-	-	2.24323	-	-	2.52e-22		COPA	-	-	-2.3423	-	-	1.6e-16
GIPR	-	1.77268	-	-	0.0124205	-		PIP5K1A	-	-	-1.29763	-	-	0.00660647
NKX2-2	-	2.15886	-	-	0.0179957	-		RAD54L2	-	-	-2.17953	-	-	4.22e-10
BRSK1	-	1.06451	-	-	2.2e-05	-		VEZT	-	-	-1.95699	-	-	3.53e-07
DCAF13P1	-	1.57319	-	-	0.0248662	-		UBE2D4	-	-	-1.28064	-	-	0.000928467
FDPS	-	-	1.50028	-	-	1.91e-05		ITGA5	-	-	-1.36908	-	-	0.000221275
HLA-DRB6	-	-	3.45915	-	-	1.75e-06		LOC112267934	-	-1.53552	-	-	0.000187058	-
BLOC1S2	-	1.12308	1.88821	-	1.7e-08	4.09e-26		LOC107985567	-	-1.75622	-	-	0.0130686	-
EIPR1	-	-	1.11556	-	-	5.22e-05		PIGQ	-	-	-2.02235	-	-	6.32e-06
PPP2R2B	-	1.84693	-	-	0.00101665	-		CLPTM1	-	-	-1.19034	-	-	2.27e-05
FOSL1	2.35454	1.05861	-	0.00351204	0.0103916	-		PCDHGA9	-	-1.1534	-	-	0.0429008	-
MMADHC	-	-	1.94341	-	-	6.57e-17		FNIP1	-	-	-1.5991	-	-	0.000488174
DLGAP1	1.03423	1.38182	-	0.000899255	9.1e-08	-		LOC105375614	-	-2.06359	-	-	0.00046743	-
TOMM6	-	-	1.84144	-	-	9.48e-21		TUT1	-	-	-2.64868	-	-	3.96e-07
NOSIP	-	-	2.84221	-	-	3.23e-25		GNRH2	-	-1.71075	-	-	0.00658963	-
2019-09-07	-	-	1.70992	-	-	2.53e-17		C3orf70	-	-1.10368	-	-	0.0175154	-
CEBPA	-	1.08775	-	-	0.0491954	-		CDK1	-1.77751	-	-	1.31e-12	-	-
ZNF22	-	-	1.26333	-	-	0.00122815		LOC101928510	-	-1.86384	-	-	0.00896411	-
SEC61B	-	-	1.51317	-	-	4.27e-07		RNF10	-	-	-1.29395	-	-	3.37e-08
HOXD3	-	1.66762	-	-	0.0177773	-		UBXN11	-	-	-1.80118	-	-	8.35e-06
CD83	-	-	1.14087	-	-	0.0383715		SNX19	-	-	-1.7239	-	-	9.82e-06
PMPCAP1	-	1.20173	-	-	0.0256062	-		INO80E	-	-	-1.79423	-	-	0.00342705
ZNF791	-	-	1.04455	-	-	0.000558056		FEZF2	-1.42289	-1.74169	-	7.96e-11	0.00486432	-
HLA-A	-	1.43888	-	-	0.00111636	-		NCAPD2	-1.43603	-	-	1.62e-10	-	-
SNORC	1.09722	1.34444	-	0.0479856	0.0267301	-		IMPA2	-1.909	-	-	8.53e-07	-	-
CYR61	1.36637	-	-	1.91e-09	-	-		ANPEP	-	-	-3.76658	-	-	2.96e-08
ASPHD1	1.48346	-	-	0.00114318	-	-		LOC105370583	-	-2.2229	-	-	0.0009018	-
ITPKA	-	1.70984	-	-	0.0128426	-		COTL1	-	-	-4.30663	-	-	3.52e-29
TMEM101	-	-	1.01504	-	-	0.00444099		DARS2	-1.10335	-	-	6.99e-05	-	-
CADM2	-	1.01947	-	-	0.0277325	-		LIN28A	-1.29377	-1.38372	-	2.35e-05	3.23e-07	-
PGM2	-	-	1.17545	-	-	0.000141777		VGLL3	-2.02766	-	-	1.65e-08	-	-
NRSN1	-	1.61412	-	-	0.0443223	-		SLFN5	-	-	-2.74914	-	-	1.41e-06
ID2	-	1.5757	1.37163	-	6.65e-17	1.37e-14		GATAD2A	-	-	-1.42774	-	-	0.000397748
CD70	-	2.3608	-	-	0.00112456	-		FZD3	-	-1.20568	-	-	6.49e-10	-
CDKL3	-	1.14383	-	-	0.00544543	-		SDC1	-1.1453	-	-	1.09e-05	-	-
LOC112268271	-	2.51527	-	-	0.000892606	-		FAM78A	-	-1.52074	-1.12208	-	0.0150399	0.00251483
LYZ	-	-	2.6723	-	-	2.26e-14		GAS5-AS1	-	-2.03118	-	-	0.00084094	-
PRRT4	1.20272	-	-	0.00064897	-	-		RAB10	-	-	-1.67483	-	-	1.07e-13
TROVE2	-	-	1.49607	-	-	5.39e-08		NPIPB11	-	-1.54129	-	-	0.0165367	-
PSMD13	-	-	1.95021	-	-	6.28e-22		PPP2R5D	-	-	-2.8732	-	-	2.61e-15
CDC42EP1	1.90532	-	-	2.92e-06	-	-		POP1	-1.24356	-	-	0.000565749	-	-
CD163	-	-	2.02952	-	-	4.33e-08		BRCA1	-1.42011	-1.52658	-	1.84e-08	2.46e-12	-
SRSF6	-	-	1.68664	-	-	1.73e-24		PDK4	-	-	-2.83526	-	-	0.000221275
SMIM14	-	1.39634	-	-	4.76e-11	-		LOC100913082	-	-1.598	-	-	0.0464295	-
PSMB1	-	-	2.38514	-	-	1.75e-38		TROAP	-1.49743	-	-	0.000203851	-	-
LIF	-	1.15543	-	-	0.0078022	-		KLF10	-	-	-1.02665	-	-	1.48e-05
PPP1R3C	-	1.8841	-	-	0.000539867	-		MAPK7	-	-	-4.0539	-	-	6.92e-09
ATP5ME	-	-	2.04291	-	-	8.59e-15		CDC25B	-1.18684	-	-	3.12e-07	-	-
SBDS	-	-	1.89889	-	-	1.15e-26		PREP	-	-	-1.25422	-	-	0.000816122
SUGT1	-	-	1.14589	-	-	7.42e-05		LOC105374200	-	-2.62662	-	-	8.55e-07	-
GRIN2D	-	1.03754	-	-	0.0259123	-		PHF21A	-	-	-1.92665	-	-	0.000169868
PRKCB	1.0092	1.94984	-	0.0267512	0.0181788	-		STK11IP	-	-	-1.15255	-	-	0.00182503
MNDA	-	-	2.08767	-	-	4.26e-09		MCM8	-1.07006	-	-	3.57e-05	-	-
PPP1R13B	-	1.10615	-	-	0.00972836	-		ASPM	-1.56292	-1.42927	-	5.26e-05	3.72e-20	-
LOC102723670	1.97922	-	-	0.040843	-	-		LOC105374296	-	-2.22437	-	-	0.00138634	-
DLK1	-	1.28033	-	-	0.00140319	-		CORO1A	-	-	-1.53709	-	-	1.11e-06
HELZ2	1.65992	1.52222	-	1.96e-07	0.000389826	-		LINC01004	-	-1.00548	-	-	0.000103255	-
PID1	1.14908	1.40087	-	0.0429691	0.0301165	-		ADAP2	-	-	-1.0616	-	-	0.000584142
SNRPC	-	-	1.17666	-	-	1.79e-09		GPR18	-	-1.96801	-	-	0.0031822	-
GALNT9	1.22809	1.76962	-	0.00268291	0.0367011	-		KCNAB2	-	-	-2.3891	-	-	2.07e-14
EIF5B	-	-	1.94143	-	-	1.46e-16		RPL18A	-	-	-1.30568	-	-	2.77e-05
LTN1	-	-	1.82104	-	-	7.43e-10		TENM3	-1.0172	-	-	7.42e-08	-	-
CADM3	-	2.55255	-	-	5.05e-06	-		ALG10	-1.17253	-1.45721	-	0.00139167	2.04e-05	-
PDRG1	-	1.0529	-	-	4.65e-06	-		PCSK7	-	-	-1.48717	-	-	0.000737954
ZBTB49	-	1.15862	-	-	0.0076936	-		CEP164	-	-	-1.87214	-	-	0.000102299
ARPC1B	-	-	1.8909	-	-	1.11e-32		HIST1H2BD	-	-1.75451	-	-	0.00138954	-
RNF181	-	1.01327	1.28809	-	7.36e-07	1.13e-05		DDX12P	-2.36207	-1.18543	-	1.74e-05	0.0155799	-
NFKBIE	1.01894	1.41903	-	0.00122733	5.24e-06	-		FBXO46	-	-1.05859	-	-	0.00180997	-
LOC105370421	1.46974	-	-	0.034465	-	-		LOC105378747	-	-1.88047	-	-	0.00115017	-
DYRK4	-	1.391	-	-	1.29e-06	-		ZDHHC20	-	-	-2.02815	-	-	2.97e-07
LINS1	-	1.12913	-	-	0.00290305	-		EWSR1	-	-	-1.38459	-	-	4.54e-09
PRKCQ	-	2.24869	-	-	0.00896411	-		STRN4	-	-	-3.12035	-	-	2.58e-16
MRPL40	-	-	1.36772	-	-	1.32e-05		DLGAP5	-1.54749	-	-	2.43e-06	-	-
ZFP2	-	1.52975	-	-	0.0281016	-		PCLAF	-2.25557	-	-	1.97e-08	-	-
CFAP53	-	1.26997	-	-	0.0426826	-		ZFHX3	-	-	-1.17216	-	-	0.0120213
LOC105374181	-	2.45154	-	-	0.0121922	-		KLF7	-	-	-2.09957	-	-	2.79e-10
HBS1L	-	-	1.44613	-	-	1.09e-07		RAB30-AS1	-	-1.37538	-	-	0.00767768	-
SEC11C	1.64263	1.68743	1.88104	1.92e-10	5.39e-25	1.26e-16		SLC39A9	-	-	-2.12638	-	-	2.79e-05
RPS6KL1	-	1.66179	-	-	0.00210259	-		AQR	-	-	-1.79156	-	-	2.17e-06
ARMC1	-	-	1.59977	-	-	1.34e-06		POLR1A	-	-	-1.05733	-	-	0.00251446
ZNF33A	-	-	1.1676	-	-	3.29e-05		COL3A1	-	-1.05108	-	-	1.45e-07	-
RASGRF1	1.60883	-	-	0.0287237	-	-		WNK1	-	-	-1.85555	-	-	7.28e-12
PDLIM3	-	2.36773	-	-	1.96e-05	-		CTSA	-	-	-3.00253	-	-	4.83e-11
PCBP1	-	-	1.96242	-	-	6.22e-39		AKAP5	-	-1.38368	-	-	0.00737609	-
METAP2	-	-	1.32327	-	-	5.1e-05		PLOD1	-	-	-1.07394	-	-	0.000259168
JAKMIP1	1.47453	-	-	9.93e-05	-	-		PTX3	-1.26218	-1.28614	-	4.47e-06	6.87e-20	-
NOP10	-	-	1.55516	-	-	1.65e-05		CHST2	-1.15111	-	-	0.000199557	-	-
SOCS1	1.72828	-	-	0.0264236	-	-		TH	-1.08055	-	-	0.0028075	-	-
IGFBP7	-	1.29817	-	-	0.00186534	-		CPA4	-	-1.36697	-	-	0.0410801	-
CCDC88B	1.78511	2.66565	1.63019	3.33e-06	1.27e-05	4.66e-11		GALNT12	-1.69908	-	-	2.42e-14	-	-
SLC4A10	1.16373	2.35312	-	9.27e-07	0.00215048	-		GDI1	-	-	-4.8677	-	-	4.62e-30
MSX2	1.52916	-	-	0.000104757	-	-		ARHGAP4	-	-	-2.13073	-	-	1.61e-13
NFE2L2	-	-	1.64022	-	-	1.89e-15		WBP2	-	-	-1.90654	-	-	1.02e-11
PEBP1	-	-	1.94711	-	-	6.27e-21		DESI1	-	-	-1.7681	-	-	2.21e-05
ACTBP9	3.35422	-	-	0.0205775	-	-		DVL3	-	-	-1.33832	-	-	0.00236078
CYTOR	-	1.02319	-	-	0.0410919	-		CDC42SE1	-	-	-2.3017	-	-	1.35e-18
SPSB1	-	1.27008	-	-	0.00353309	-		MTF1	-	-	-1.58511	-	-	1.9e-06
CRIP1	-	-	1.02123	-	-	0.00149173		EYA4	-1.25162	-	-	4.51e-06	-	-
MYSM1	-	-	1.17682	-	-	0.00307345		NRAS	-	-	-1.08585	-	-	0.00310714
NUPL2	-	-	2.2051	-	-	8.84e-17		FTH1P11	-	-	-1.46691	-	-	0.0222067
KNDC1	-	1.13516	-	-	0.0344589	-		UBAP2L	-	-	-3.09001	-	-	5.72e-32
MMP24	-	1.27455	-	-	0.00364682	-		LOC105372976	-	-1.34501	-	-	0.0118616	-
TSPO	-	1.85216	-	-	2.45e-09	-		TRIP13	-1.22849	-	-	0.000387555	-	-
CARD16	-	-	1.7439	-	-	5.97e-10		AK3P3	-	-1.62331	-	-	0.0121601	-
OAS1	4.28351	5.03165	-	2.66e-11	2.52e-12	-		LOC100996274	-	-1.52089	-	-	0.0265157	-
CNPY2	-	-	1.78278	-	-	2.54e-07		DAZAP2	-	-	-1.11804	-	-	1.09e-05
JUN	1.8257	-	2.23855	1.14e-07	-	1.29e-11		ZNF714	-	-1.17284	-	-	2.61e-07	-
PHPT1	-	-	1.2889	-	-	8.73e-06		DCAF12	-	-	-2.50756	-	-	2.01e-05
PDLIM1	-	-	1.04695	-	-	0.000453231		NCOA2	-	-	-2.37048	-	-	2.31e-10
PLPPR4	1.76394	2.73187	-	1.13e-07	0.000293581	-		ZNF213-AS1	-	-1.04285	-	-	0.0474783	-
AHSA1	-	-	1.32822	-	-	2.21e-12		LOC112268025	-	-1.58121	-	-	0.00653203	-
CCDC88A	-	-	1.45046	-	-	1.16e-17		JPT2	-1.16315	-1.06124	-	8.69e-11	6.61e-14	-
IFIT5	-	1.11659	-	-	0.00255394	-		SETBP1	-	-	-1.72654	-	-	0.000237482
MAGEH1	-	1.51217	-	-	0.0340816	-		CCNA2	-1.21584	-	-	9.88e-07	-	-
FAM53A	-	-	1.75612	-	-	1.23e-06		RASSF2	-1.08422	-	-	0.000561178	-	-
CBX4	1.58677	-	-	2.76e-08	-	-		NEAT1	-	-	-1.3872	-	-	1.44e-07
RIOX2	-	-	1.4291	-	-	4.37e-06		H1FX-AS1	-1.48404	-1.24194	-	0.00192388	0.0218313	-
PWP1	-	-	1.09059	-	-	5.32e-09		CNTN2	-1.5423	-	-	4.65e-20	-	-
CLK1	-	-	2.207	-	-	6.21e-28		TTYH2	-	-	-2.75637	-	-	1.33e-19
LOC107987060	2.46592	-	-	0.0230697	-	-		MCM3	-1.43801	-	-	3.55e-11	-	-
ATP6V1G1	-	-	1.35911	-	-	2.51e-07		RCOR3	-	-	-1.3805	-	-	2.04e-05
CUEDC2	-	-	1.39395	-	-	4.43e-09		EFNA4	-	-1.12732	-	-	0.0153741	-
BIN1	-	-	2.51028	-	-	2.2e-12		RELL1	-	-1.47824	-	-	1.14e-05	-
EMC3	-	-	1.54059	-	-	7.63e-16		NDC1	-1.19222	-	-	2.74e-05	-	-
RILPL2	-	-	1.07911	-	-	8.74e-09		ZCCHC7	-	-	-1.25067	-	-	0.004424
ACAT1	-	-	1.87625	-	-	1.79e-12		SLC25A37	-	-	-1.55201	-	-	3.8e-08
TESC	-	3.26277	-	-	0.00122509	-		NBEAL2	-	-	-4.55702	-	-	6.98e-23
ARL14EP	-	-	1.63401	-	-	3.87e-06		NACC2	-	-	-1.13142	-	-	0.00271112
MFSD2A	-	-	1.10748	-	-	0.018692		PGBD2	-	-1.31565	-	-	0.00429404	-
DDX60	2.76567	-	-	5.99e-12	-	-		ARSA	-	-1.02599	-2.54866	-	0.00228739	1.38e-15
TAF1D	-	1.04821	1.00794	-	1.13e-08	0.00230648		LOC112268421	-	-1.50865	-	-	0.00496359	-
C11orf96	2.28274	-	-	0.00627589	-	-		LOC105378447	-	-2.11138	-	-	0.00708418	-
MRPL28	-	-	1.90471	-	-	1.77e-17		PKN3	-1.48823	-	-	2.83e-06	-	-
RGS4	-	1.4272	-	-	2.06e-05	-		DEDD2	-	-	-2.95178	-	-	8.72e-22
ISG15	6.06808	4.76416	-	2.07e-63	2e-32	-		CA14	-1.063	-	-	1.24e-06	-	-
RAPGEF4	1.0454	1.61625	-	0.0175106	0.0202227	-		LRRC45	-1.12644	-1.03621	-	9.7e-05	0.00508708	-
DLL3	-	1.02356	-	-	0.039217	-		MOB1A	-	-	-1.86663	-	-	1.84e-12
NEURL1	1.01758	-	-	0.00143775	-	-		ALG8	-1.05351	-	-	8.91e-05	-	-
KRR1	-	-	1.09007	-	-	0.00223075		GTSE1	-1.59328	-	-	1.94e-10	-	-
ATF5	1.41616	-	-	9.03e-07	-	-		NPFF	-	-1.34388	-	-	0.0253415	-
PHF21B	-	1.36384	-	-	1.61e-13	-		CUX1	-	-	-3.79744	-	-	6.2e-31
MTAP	-	-	1.35264	-	-	2.67e-05		FZD10-AS1	-2.43233	-1.58366	-	1.64e-09	0.00794455	-
RPLP2P3	-	1.23265	-	-	1.83e-08	-		OLIG3	-1.5979	-	-	0.0220008	-	-
EAPP	-	-	1.66988	-	-	1.05e-07		MRAS	-	-	-2.32944	-	-	0.00126953
SYNCRIP	-	-	2.0568	-	-	1.32e-27		KLF12	-	-	-1.92839	-	-	7.3e-07
PLEKHF2	-	1.14536	-	-	0.000112806	-		SORT1	-	-	-1.19808	-	-	3.23e-07
SEPHS2	-	-	2.47602	-	-	7.86e-13		PIGT	-	-	-2.9369	-	-	2.77e-17
DLX6	-	2.82197	-	-	0.000212138	-		KLHDC8A	-1.39009	-	-	1.63e-13	-	-
ADAM11	-	1.45718	-	-	0.0328281	-		LOC105372703	-1.47999	-	-	0.0494596	-	-
ATP5PB	-	-	1.41894	-	-	6.26e-10		BCOR	-	-	-2.11224	-	-	5.83e-05
MGEA5	-	-	1.12158	-	-	2.18e-07		SKP2	-1.43414	-1.08273	-	1.01e-07	6.64e-10	-
DMAP1	-	-	1.27621	-	-	3.54e-05		BMP5	-	-1.47402	-	-	0.00141099	-
DNAJC25	1.30131	1.16441	-	1.03e-06	0.000145109	-		TMED10P1	-	-1.1	-	-	0.0428715	-
PHLDA3	1.18133	-	-	1.85e-05	-	-		ITPKB	-	-	-2.028	-	-	1.27e-09
RBBP4P1	-	1.1484	-	-	0.029441	-		SIPA1L3	-	-	-3.24306	-	-	3.26e-12
XRN1	-	-	1.70939	-	-	1.51e-06		CDK16	-	-	-4.06819	-	-	4.03e-14
MBD3	-	-	2.06796	-	-	6.23e-11		CTXN1	-	-1.0524	-	-	9.83e-07	-
HENMT1	-	-	1.62321	-	-	2.91e-09		HIST1H1D	-	-2.19395	-	-	0.000789809	-
GOLGA5	1.13683	1.41965	1.12795	1.09e-07	1.49e-14	0.00203118		TOR2A	-	-	-3.0459	-	-	4.98e-12
GRIP2	1.5413	2.62993	-	0.0307451	3.96e-06	-		P2RY13	-	-	-1.14257	-	-	0.000629813
GOLGA4	-	-	1.47158	-	-	1.18e-07		UBASH3B	-	-	-2.50065	-	-	1.55e-13
UNC5B	1.19263	-	-	6.06e-06	-	-		DNAJB1	-	-	-2.00842	-	-	4.16e-07
EIF2B3	-	-	2.04905	-	-	4.88e-11		MROH1	-	-	-1.02494	-	-	0.0014953
ANXA1	-	-	3.78802	-	-	7.05e-46		PCDH18	-1.91062	-	-	2.54e-12	-	-
EIF2AK2	-	-	1.27344	-	-	2.26e-08		DNAJC9	-1.11239	-	-	8.5e-05	-	-
GRM7	1.19073	-	-	0.000418477	-	-		LOC105371629	-2.17429	-	-	0.0307109	-	-
PSME2P4	-	2.6191	-	-	8.24e-05	-		LOC107987147	-	-1.7556	-	-	0.00508661	-
RPS12P26	-	1.33887	-	-	0.0240672	-		TXNIP	-	-	-1.23429	-	-	0.00124209
BORCS7	-	-	1.65726	-	-	5.98e-06		ZKSCAN1	-	-	-2.06121	-	-	8.08e-07
RGS2	-	1.17409	4.39846	-	0.000188456	2.87e-81		GRN	-	-	-1.65818	-	-	2.28e-09
NAP1L5	1.13143	-	-	0.000437232	-	-		MTCL1	-	-1.26975	-	-	2.19e-12	-
SEC23B	1.17747	1.0484	-	1.3e-09	6.87e-12	-		PCDHB2	-1.14003	-	-	1.37e-10	-	-
SNHG17	1.19004	1.18709	1.65055	1.94e-05	9.39e-05	1.02e-05		LOC107985046	-	-1.93705	-	-	0.00641459	-
NPTX1	-	1.084	-	-	0.04007	-		OXA1L	-	-	-2.77592	-	-	7.06e-17
LOC105378189	-	1.43175	-	-	0.00174618	-		HMGN2	-1.26801	-	-	5.26e-05	-	-
MAPT	-	1.68285	-	-	0.0346565	-		INCENP	-1.42928	-	-	6.74e-10	-	-
SIAH2	1.40712	-	-	9.9e-08	-	-		MEGF11	-1.11292	-	-	0.00292398	-	-
INHBE	2.36929	1.78468	-	0.000784394	0.0189288	-		ITGA4	-	-1.35344	-1.97003	-	0.00269205	3.22e-14
ARHGDIG	1.0255	1.64499	-	0.0093129	0.0131738	-		WDR60	-	-	-1.06639	-	-	0.0364438
NACA3P	3.11577	-	-	0.000754511	-	-		POU2F2	-	-	-2.88424	-	-	2.15e-18
NBN	-	-	1.78088	-	-	7.54e-15		TMEM115	-	-	-1.3592	-	-	0.00642935
PITPNC1	-	-	1.66219	-	-	6.02e-06		FAM193A	-	-	-1.52895	-	-	0.000631454
RBFOX3	-	1.87047	-	-	0.0456837	-		ADAMTS9-AS1	-	-2.39108	-	-	0.000336253	-
TRIAP1	-	-	1.86578	-	-	5.63e-07		C14orf132	-	-1.00988	-	-	0.000130345	-
RFC1	-	-	1.15608	-	-	0.00172604		NUCB1	-	-	-2.06925	-	-	5.12e-13
SERPINB8	-	-	1.16694	-	-	0.00463629		SLC6A16	-1.69598	-1.83112	-	1.42e-06	9.7e-07	-
MAST1	-	1.50725	-	-	0.000630848	-		R3HDM4	-	-	-1.22357	-	-	0.000646498
SRGN	-	-	1.32608	-	-	5.96e-05		TNFRSF8	-	-	-3.0058	-	-	3.47e-21
SBSN	-	1.72909	-	-	0.0250055	-		PTGDR2	-	-	-4.11916	-	-	2.3e-12
IQGAP1	-	-	1.15306	-	-	2.91e-12		APH1A	-	-	-1.24206	-	-	4.14e-06
PDCD6	-	-	2.19842	-	-	3.12e-46		ECT2	-1.21804	-	-	1.34e-07	-	-
DNAJB1	1.42622	-	-	5.4e-14	-	-		BLM	-1.45554	-	-	7.59e-07	-	-
FEZF1-AS1	-	1.30703	-	-	0.00276905	-		UBE4B	-	-	-3.79271	-	-	4.94e-17
GOLGA7B	-	1.61297	-	-	0.0430612	-		CTC1	-	-	-2.90846	-	-	3.94e-13
AVPI1	1.56452	-	-	0.000784394	-	-		GLYCTK	-1.68	-	-	9.19e-14	-	-
UROS	-	-	2.13452	-	-	3.31e-21		CEP68	-	-	-1.48815	-	-	3.36e-05
PIK3R1	-	-	1.31079	-	-	0.00213445		FBXO38	-	-	-2.27612	-	-	3.64e-07
VCPIP1	-	-	1.31988	-	-	2.94e-05		SPINT1	-	-	-1.25901	-	-	7.49e-05
FBXO32	-	1.60793	-	-	0.00383862	-		PLPBP	-	-	-1.36757	-	-	3.56e-10
MPST	-	-	1.16268	-	-	0.00254072		LOC107986603	-	-1.81486	-	-	0.0117817	-
FBLL1	1.39939	-	-	0.000101006	-	-		GPR132	-	-	-1.55294	-	-	7.06e-07
COMMD5	-	-	1.44022	-	-	8.58e-10		GTF3C2	-	-	-2.0488	-	-	2.51e-05
PLA2G4C	1.56954	2.92305	-	0.00640036	8.29e-06	-		SGMS1	-	-	-2.23518	-	-	0.000690232
HOXB5	-	2.54812	-	-	9.43e-05	-		GLI3	-1.11352	-1.18493	-	1.44e-08	2.12e-12	-
TNFRSF12A	2.71697	1.37189	-	7.4e-14	2.33e-05	-		FAM173B	-1.00079	-	-	0.00175349	-	-
PRDX1P1	-	1.02436	-	-	0.00101665	-		PAPLN	-	-1.7982	-	-	0.00404964	-
LOC647503	-	1.82047	-	-	0.0194894	-		LOC100507053	-	-1.57778	-	-	0.0291077	-
FBXW7	-	-	1.39448	-	-	2.09e-05		TLR4	-	-	-2.80663	-	-	1.59e-07
UFSP2	-	-	1.42133	-	-	4.34e-07		TSPOAP1	-	-	-1.91467	-	-	0.00600131
PBX3	-	-	1.14787	-	-	0.000430443		NECAP2	-	-	-1.00985	-	-	8.46e-05
ELMSAN1	1.29204	-	-	2.67e-09	-	-		DLEU2	-1.03423	-1.14981	-	0.0255905	0.00349271	-
GPR183	-	-	6.83976	-	-	7.64e-57		ANKRD36BP1	-	-	-3.00531	-	-	1.1e-30
OR1F1	-	2.2279	-	-	0.0271789	-		CD180	-	-	-4.16659	-	-	9.29e-06
RNF11P1	-	1.40768	-	-	0.0121923	-		HIST1H2BJ	-	-1.89379	-	-	0.00120828	-
NT5E	1.61096	-	-	0.00647263	-	-		PCDHA12	-	-1.21547	-	-	0.0238547	-
PHACTR1	-	-	2.34513	-	-	1.84e-08		MTHFSD	-	-	-1.32511	-	-	0.0107546
PHKB	-	-	1.0782	-	-	6.73e-05		EZH1	-	-	-1.24603	-	-	0.00530884
AMPD3	-	1.41141	-	-	0.000455174	-		ZDHHC14	-1.00103	-	-	0.000322158	-	-
ZNF136	-	-	1.84243	-	-	0.000110415		FAM160B2	-	-	-1.32733	-	-	0.000310596
ATP5MG	-	-	1.37705	-	-	2.05e-06		GUCD1	-	-	-1.87098	-	-	5.3e-08
CHRM4	1.57608	-	-	0.0391551	-	-		LOC105374968	-	-1.90346	-	-	0.0436507	-
RALYL	-	2.15723	-	-	0.00363996	-		PDLIM7	-	-	-3.26539	-	-	2.26e-12
CSRP1	2.71643	1.11763	-	0.000324135	0.00101442	-		LOC105375170	-	-1.6101	-	-	0.000710153	-
NXPH4	1.36823	-	-	0.00158772	-	-		CHML	-1.05167	-1.12989	-	4.14e-08	2.06e-07	-
CA2	-	1.77099	-	-	0.00448783	-		CXCR2P1	-	-	-1.80174	-	-	0.000238915
RBM25	-	-	1.72597	-	-	4.94e-16		IRAK3	-	-	-1.45077	-	-	0.00676781
HMGB2	-	-	1.69196	-	-	2.42e-15		OTX2-AS1	-1.65028	-	-	9.77e-05	-	-
NSMCE1	-	-	1.97226	-	-	1.97e-17		CHRAC1	-	-	-2.31139	-	-	8.76e-09
KATNBL1	-	-	1.25893	-	-	0.000223816		CENPK	-1.29824	-	-	0.000302386	-	-
SELENOK	1.07813	1.36335	2.04751	3.87e-06	1.53e-13	8.07e-18		PLCH1	-	-1.37516	-	-	3.12e-12	-
SLC7A11-AS1	1.85834	-	-	0.0416391	-	-		TUBD1	-1.13164	-	-	0.0367361	-	-
DCAF10	-	-	1.3824	-	-	0.000173117		STON2	-	-1.00896	-	-	3.02e-07	-
DYNLL1	-	-	2.39446	-	-	3.06e-15		HEATR3	-	-	-1.44513	-	-	1.5e-05
EIF2S1	-	-	1.73252	-	-	1.29e-08		PLD5	-	-1.56406	-	-	5.02e-05	-
RPL36AL	-	-	2.26972	-	-	1.46e-09		CBX4	-	-	-1.35498	-	-	0.0318137
SAMD9	5.2348	2.7353	1.73295	7.13e-13	3.19e-08	3.24e-05		ALKBH5	-	-	-1.33877	-	-	0.0018376
LMNA	-	-	2.83791	-	-	1.34e-17		ZNRF3-AS1	-	-1.63399	-	-	0.0357491	-
THSD1	-	1.90989	-	-	0.00739169	-		PREX2	-1.24853	-1.3908	-	0.000595469	9.3e-11	-
ECHDC1	-	-	2.61945	-	-	7.62e-25		WSB1	-	-	-2.37648	-	-	7.93e-09
SDE2	-	1.028	-	-	2.02e-05	-		CDCA4	-1.33512	-	-	1.61e-06	-	-
NSUN5	-	-	1.49492	-	-	1.3e-05		AKAP10	-	-	-2.80023	-	-	1.87e-08
CDK5R2	1.04591	1.54574	-	0.000419377	0.0443679	-		ANKRD36C	-	-1.61579	-	-	6.02e-05	-
PPP1R11P1	-	1.73975	-	-	0.0279773	-		PIF1	-2.00693	-1.82267	-	8.18e-07	1.13e-07	-
DMTN	-	1.36868	-	-	0.0304226	-		CCDC130	-	-	-1.05376	-	-	0.000880995
LOC105372579	1.71832	-	-	0.00980068	-	-		PREX1	-	-1.31249	-1.48203	-	9.91e-20	4.64e-06
HLA-DRB1	-	-	4.59461	-	-	9.11e-31		CYP26A1	-1.79292	-	-	1.54e-08	-	-
NMD3	-	-	1.84972	-	-	1.12e-10		PRPF3	-	-	-1.33777	-	-	5.45e-05
SCAND1	-	-	1.31022	-	-	3.14e-08		PSKH1	-	-	-2.37018	-	-	2.53e-08
LOC105369846	-	3.13269	-	-	0.00519751	-		INAVA	-1.85351	-	-	0.000153936	-	-
ANAPC7	-	-	1.36217	-	-	6.49e-06		MON1B	-	-	-2.44067	-	-	3.42e-10
C10orf105	-	2.00245	-	-	0.0385995	-		RNF43	-1.00758	-1.12103	-	0.0296909	0.00484059	-
LOC100507507	1.14012	-	-	0.0261222	-	-		CAVIN4	-1.08843	-	-	0.00338887	-	-
C7orf61	-	1.74605	-	-	0.0186639	-		TRIM71	-1.56202	-1.3061	-	4.44e-12	1.04e-11	-
DUT	-	-	1.5022	-	-	4.09e-10		LOC107984113	-	-1.41679	-	-	0.0480193	-
PCSK1N	-	1.4433	-	-	0.00173006	-		CHAF1B	-	-1.03234	-	-	0.00162591	-
MRPS6	-	-	1.25285	-	-	2.57e-06		PLOD3	-	-	-1.36429	-	-	1.91e-05
RPS6	-	-	1.74812	-	-	7.63e-19		RPS6KA2	-	-	-1.22335	-	-	0.0238098
RPL17	-	-	1.39646	-	-	7.46e-06		SLC37A1	-	-	-1.35111	-	-	0.00127386
NTMT1	1.09538	1.1761	-	0.00110707	0.000137101	-		LOC105370569	-	-1.97312	-	-	0.00127049	-
USP16	-	-	1.9225	-	-	1.87e-11		PRDM10	-	-1.07132	-	-	0.00257085	-
RAB3IL1	1.7737	-	-	0.000212684	-	-		NOC4L	-	-	-1.38777	-	-	0.000276803
NDUFS8	-	-	1.15867	-	-	1.4e-06		LOC112267943	-	-1.44811	-	-	0.0225931	-
ATG16L2	-	-	1.15513	-	-	1.47e-09		CEP128	-	-1.10219	-	-	0.000587478	-
OSBP2	1.10794	-	-	0.000299925	-	-		TRPC4AP	-	-	-1.60926	-	-	5.2e-12
CHCHD3	-	-	2.14062	-	-	1.61e-21		ZFP36L1	-	-	-3.23006	-	-	3.91e-11
S100A9	-	-	2.46565	-	-	2.46e-15		LOC105372321	-1.34773	-1.59861	-	0.000326374	0.000433147	-
TUBA4A	1.66761	-	-	0.0267076	-	-		ADCY6	-	-1.17115	-	-	7e-13	-
APOH	2.02828	-	-	0.0469803	-	-		VPS18	-	-	-1.86585	-	-	2.02e-05
SLC35A1	-	-	2.11053	-	-	4.57e-14		ST6GAL1	-	-	-2.64516	-	-	2.94e-14
NORAD	-	-	1.13441	-	-	0.00453372		SNAPC3	-	-	-1.18839	-	-	0.00415182
EMC7	-	1.23444	1.2381	-	1.95e-10	1.02e-10		RNF44	-	-	-1.61244	-	-	3.78e-07
VGF	1.53822	-	-	4.93e-06	-	-		RIN2	-	-	-1.84328	-	-	9.45e-06
RAP1GDS1	-	-	1.0191	-	-	9.12e-05		UBE2R2	-	-	-1.29628	-	-	0.000728955
EIF1B	1.0369	1.20136	-	2.89e-08	2.15e-12	-		HIST2H3D	-	-2.36661	-	-	0.000542568	-
ATG101	1.08229	-	1.2353	3.42e-05	-	1.23e-06		ZNF84	-	-1.04919	-	-	2.17e-10	-
ZC3HAV1	2.15881	1.74098	-	1.02e-11	7.18e-10	-		LOC105376689	-	-1.01137	-	-	0.0475365	-
FCER1A	-	-	4.25217	-	-	1.21e-49		ADRB2	-	-	-1.79378	-	-	0.00149446
PFKP	-	-	2.84248	-	-	3.38e-12		C6orf106	-	-	-2.59471	-	-	5.99e-11
PGM1	-	-	1.72665	-	-	2.51e-10		LOC105370526	-	-2.14692	-	-	0.0210122	-
CRB1	-	2.59021	-	-	0.00145667	-		LNPEP	-	-	-1.11753	-	-	0.000814278
PDHB	-	-	1.18099	-	-	4.79e-05		RHOG	-	-	-3.09654	-	-	9.21e-32
RPS7P7	-	1.17528	-	-	0.02634	-		ITGAX	-	-	-3.7152	-	-	7.04e-46
MOB1B	-	-	1.69475	-	-	2.98e-08		MAFB	-	-	-1.60318	-	-	1.05e-05
IAH1	-	-	1.28003	-	-	2.99e-10		RPL19P2	-	-2.03796	-	-	0.00258118	-
RPL12P2	-	1.13091	-	-	0.000120949	-		DPF2	-	-	-4.10065	-	-	4.71e-19
SETD7	1.21255	-	1.37866	8.38e-09	-	1.88e-06		SLC9A8	-	-	-2.69526	-	-	1.04e-06
MRPL16	-	-	1.2081	-	-	0.000118103		MAP3K14-AS1	-	-1.62129	-	-	0.0239994	-
TINAGL1	-	2.46769	-	-	0.000481145	-		TBC1D4	-1.76158	-1.08207	-	4.2e-06	0.0061413	-
MIR4435-2HG	1.58619	-	-	4.47e-05	-	-		MPDU1	-	-	-1.54336	-	-	5.25e-05
NRIP3	1.0998	1.03401	-	6.9e-06	0.0199476	-		DPPA4	-1.91862	-1.23208	-	3.57e-08	5.59e-11	-
VLDLR-AS1	2.11711	-	-	0.00993068	-	-		ELP1	-	-	-1.02367	-	-	0.00205581
USP15	-	-	1.56315	-	-	1.27e-12		TXLNA	-	-	-2.23956	-	-	1.73e-16
NGDN	-	-	1.22228	-	-	0.000416783		USP11	-	-	-3.60718	-	-	1.88e-14
UFC1	-	-	1.3051	-	-	2.4e-11		CASP4	-	-	-1.03388	-	-	0.000920824
PRCP	-	-	2.29167	-	-	2.57e-24		MIRLET7DHG	-	-1.29557	-	-	0.025075	-
PARP12	2.60434	2.81356	1.10943	0.00215119	5.19e-09	0.000378132		RNA45SN4	-	-2.39006	-	-	9.78e-05	-
RPS19P3	1.67338	-	-	0.0471394	-	-		GAA	-	-	-2.08316	-	-	1.78e-09
CHMP1B	-	-	2.62731	-	-	1.23e-41		MECOM	-1.44856	-	-	3.33e-05	-	-
MACF1	-	-	1.10101	-	-	2.03e-05		SRGAP2	-	-	-2.16397	-	-	8.25e-11
ITGB1BP1	-	-	1.83409	-	-	1.38e-14		ZC3H12A	-	-	-2.02199	-	-	0.00056907
BUD23	-	-	1.93993	-	-	1.32e-17		ARRDC1	-	-	-2.13902	-	-	3.6e-12
HOXB4	-	2.56497	-	-	0.000755992	-		GCSH	-1.25092	-	-	0.0200598	-	-
FAM107A	-	2.25296	-	-	0.00418002	-		LOC101927045	-1.82477	-	-	0.0110451	-	-
CD63	-	-	2.91666	-	-	1.21e-49		OSBPL2	-	-	-1.04836	-	-	0.00823422
SPATA18	-	1.4355	-	-	0.0294432	-		CACHD1	-1.14463	-	-	2.92e-12	-	-
TUG1	-	-	1.03047	-	-	0.000120014		SOX1	-1.14678	-1.56767	-	3.1e-07	1.82e-16	-
SNCA	-	-	1.77727	-	-	3.39e-07		PCDHGB3	-	-1.8843	-	-	0.0176874	-
VSTM2A	-	1.9006	-	-	0.0349506	-		PCDH8	-1.06585	-	-	2.26e-06	-	-
IFI6	3.20426	3.24072	-	1.65e-24	5.25e-26	-		PRR16	-	-1.12509	-	-	0.0382223	-
TMCO4	-	-	1.42071	-	-	0.000126498		HIST1H2BO	-	-2.21446	-	-	0.000419146	-
FUT3	2.60101	3.36506	-	0.00430071	0.000188614	-		RAB6A	-	-	-3.52836	-	-	2.51e-21
BAZ1B	-	-	1.464	-	-	4.86e-07		ASCL1	-1.4436	-	-	2.72e-07	-	-
CALY	1.76451	3.32819	-	0.00435123	2.44e-05	-		ZNF609	-	-	-1.62128	-	-	8.21e-05
GDNF	-	1.45979	-	-	0.023927	-		LOC100288123	-	-1.91378	-	-	0.00208796	-
CCDC50	-	-	1.26869	-	-	1.49e-05		PIK3IP1	-	-	-2.30693	-	-	7.67e-08
SLC25A25	1.82078	1.28404	-	7.85e-17	5.55e-13	-		GMNN	-1.50627	-	-	1.72e-07	-	-
CPEB3	-	1.39423	-	-	0.00730661	-		HIST1H4H	-	-2.53095	-	-	5.45e-07	-
ALOX5AP	-	-	1.87667	-	-	1.51e-06		CXCR4	-1.29367	-	-	5.87e-12	-	-
SNHG6	-	1.13629	-	-	1.78e-05	-		EMP3	-	-	-1.09961	-	-	0.00254014
BCKDHA	-	1.22519	-	-	5.16e-05	-		SERINC3	-	-	-1.44084	-	-	1.6e-13
FBXO4	-	1.16539	-	-	0.0336899	-		IL16	-	-	-2.92937	-	-	7.07e-14
JPH2	2.27572	-	-	0.0235948	-	-		DCAF7	-	-	-1.14753	-	-	0.000593223
LYNX1	-	1.93698	-	-	0.0152007	-		SLCO1B3	-2.0957	-2.36841	-	0.015133	2.93e-05	-
SMIM29	1.29964	-	-	4.86e-05	-	-		ZFP14	-	-1.06246	-	-	0.029624	-
DCX	-	1.2057	-	-	0.000879218	-		USB1	-	-	-4.2961	-	-	7.18e-19
NAMPTP1	-	1.40729	-	-	0.00386411	-		TUBGCP2	-	-	-1.24976	-	-	3.48e-09
TSC22D3	1.46778	1.17333	-	4.61e-13	8.01e-12	-		IFI6	-	-	-1.4251	-	-	0.000949948
RPL27P4	-	1.03688	-	-	3.42e-06	-		RPS2P3	-	-1.61994	-	-	0.0460879	-
KCNJ9	1.06969	1.63098	-	0.000446767	0.0315447	-		RUBCN	-	-	-2.8584	-	-	2.81e-10
TES	1.21516	-	-	7.56e-06	-	-		SF1	-	-	-1.93605	-	-	5.82e-09
RSRC1	-	-	1.43213	-	-	0.000235564		LOC105372160	-	-1.69232	-	-	0.00340717	-
HOOK3	-	-	1.31652	-	-	1.75e-05		UBE2K	-	-	-1.15774	-	-	0.000326491
LSM4	-	-	1.04282	-	-	1.94e-07		MON2	-	-	-1.09045	-	-	0.000393263
DNPEP	-	-	1.50472	-	-	2.89e-08		HCFC1	-	-	-3.19116	-	-	2e-11
PPIF	-	-	1.07066	-	-	0.00024155		LOC105379082	-1.37094	-	-	0.0172394	-	-
IFI30	-	-	1.11553	-	-	0.000158779		PAX7	-1.28183	-	-	1.18e-08	-	-
USP9Y	2.97806	-	-	0.0287619	-	-		SH3RF1	-	-	-2.80381	-	-	1.17e-05
DCPS	-	-	1.46795	-	-	9.77e-08		SCYL1	-	-	-2.52427	-	-	3.39e-13
KCNG1	-	1.08579	-	-	0.0176063	-		ALDOA	-	-	-2.08023	-	-	4.06e-16
DKC1	-	-	1.0924	-	-	0.00510399		JARID2	-	-	-1.20028	-	-	0.000716493
IFITM3	1.09256	-	-	6.2e-06	-	-		TMC8	-	-	-2.31601	-	-	8.51e-14
IFI16	-	1.42631	-	-	0.00133473	-		MUS81	-	-	-2.68362	-	-	4.2e-14
HEY1	1.11921	1.01627	-	0.00122594	0.0130489	-		NCBP1	-	-	-1.44579	-	-	0.000873653
GRIA2	-	1.22568	-	-	0.0269719	-		TMEM43	-	-	-1.72805	-	-	4.67e-06
SNTB1	1.40117	-	-	1.58e-05	-	-		ABHD14B	-	-	-2.14191	-	-	9.44e-08
NUDT16L1	-	-	1.51228	-	-	1.13e-09		TK1	-1.05845	-	-	0.00614439	-	-
VASP	-	-	1.60209	-	-	1.41e-10		PAK2	-	-	-1.27926	-	-	8.5e-05
PPP2R3C	-	-	2.26002	-	-	5.33e-13		NT5C2	-	-	-3.39982	-	-	2.54e-18
MPC1	-	1.07595	-	-	3.37e-07	-		PELI2	-	-	-1.01493	-	-	0.0168463
YBX1	-	-	2.14109	-	-	7.6e-14		KDM6A	-	-	-1.25894	-	-	0.00832942
MRE11	-	-	1.478	-	-	4.54e-06		LOC105375492	-	-1.66763	-	-	0.0204133	-
NRBF2P2	-	1.95683	-	-	0.0276635	-		BCAS3	-	-	-1.50368	-	-	0.00414762
PEX5L	1.5439	-	-	0.0011802	-	-		LAMC2	-	-1.76486	-	-	0.00202097	-
SNAP47	-	-	1.16377	-	-	0.00109793		CREB1	-	-	-1.30516	-	-	0.00017893
RANBP6	-	-	2.18098	-	-	6.06e-14		CORO2A	-	-	-2.55894	-	-	2.18e-06
NOP14	-	-	2.00726	-	-	1.45e-06		SYMPK	-	-	-2.2144	-	-	1.46e-10
RHOB	1.12317	-	-	0.000103362	-	-		ZFP36	-	-	-1.59491	-	-	7.95e-08
PSMD6	-	-	1.3964	-	-	3.04e-10		OLFM3	-1.17134	-	-	7.62e-05	-	-
MIR4697HG	-	1.39295	-	-	0.000998152	-		LOC107985065	-	-1.70027	-	-	0.00510324	-
SUMF1	-	-	1.1091	-	-	7.58e-10		HIST1H2AB	-	-1.77037	-	-	0.0371697	-
SLC25A33	-	1.00806	-	-	0.00990038	-		NEUROG1	-2.22842	-	-	7.85e-05	-	-
TRPM2	-	-	1.13616	-	-	0.00380591		COL13A1	-	-1.173	-	-	0.00579257	-
BAIAP2	1.12755	1.02048	-	4.52e-08	1.32e-07	-		LNCRI	-	-1.72845	-	-	0.00258189	-
SLC9A2	-	1.5493	-	-	0.0400062	-		KRBA2	-	-1.0572	-	-	0.0337366	-
FOXF2	2.8551	-	-	0.0101957	-	-		NBR1	-	-	-2.13514	-	-	1.48e-11
PNMA6A	1.57361	-	-	0.0155376	-	-		SCAMP2	-	-	-3.77574	-	-	4.19e-32
NOC3L	-	-	1.54244	-	-	4.1e-05		TOP3B	-	-	-2.04608	-	-	5.96e-08
NEDD4	1.56016	-	-	2.73e-07	-	-		P2RX3	-1.48868	-	-	0.000302878	-	-
IRF2BP2	1.00665	-	1.86785	7e-05	-	6.5e-13		RPRD1B	-	-	-1.45007	-	-	0.0058431
LOC105375610	2.47891	-	-	0.0400396	-	-		RAB7A	-	-	-2.27842	-	-	6.98e-13
CNDP2	-	-	1.1459	-	-	2.8e-06		BSDC1	-	-	-1.4163	-	-	2.08e-05
S100A4	-	-	2.62281	-	-	7.37e-15		TRNL2	-	-1.68308	-	-	0.000159942	-
HSPH1	1.59365	-	-	1.45e-07	-	-		GPR21	-	-1.69656	-	-	0.000987585	-
CTNNBL1	-	-	1.51784	-	-	2.85e-18		PLD3	-	-	-1.57502	-	-	4.31e-11
POLR3GL	-	-	1.89405	-	-	8.31e-15		KCNQ1OT1	-	-	-2.89425	-	-	4.45e-10
ITPA	-	-	1.87839	-	-	3.65e-10		FUT4	-	-1.78406	-	-	0.0203873	-
RNPS1P1	2.86566	-	-	0.0341574	-	-		ASAH1	-	-	-1.13773	-	-	2.75e-06
KIF20B	-	-	2.35439	-	-	3.79e-08		LOC107986513	-	-1.34938	-	-	0.0389169	-
JPH3	-	1.25012	-	-	0.0203808	-		HIST1H1B	-2.21123	-2.78105	-	0.0305087	4.51e-11	-
SET	-	-	2.00736	-	-	6.71e-20		LOC102724050	-1.77107	-	-	0.0272539	-	-
GCH1	1.90736	2.14103	-	8.33e-07	1.66e-08	-		ZNF717	-	-1.19818	-	-	0.00670988	-
ATP6V1E1	-	-	1.27709	-	-	3.98e-06		CYP2S1	-	-	-2.59276	-	-	5.99e-21
CRCP	-	-	1.31029	-	-	3.67e-07		NFAT5	-	-	-2.38082	-	-	1.18e-11
SF3A3	-	-	1.12484	-	-	4.34e-08		IRF2	-	-	-1.97476	-	-	1.82e-15
WDR41	-	-	1.41639	-	-	2.82e-10		MIR9-3HG	-1.15683	-	-	0.00738281	-	-
NSMAF	-	-	1.6731	-	-	2.85e-12		RANBP10	-	-	-2.07855	-	-	1.54e-07
ECEL1	-	2.2012	-	-	0.000903987	-		F13A1	-	-1.87532	-	-	0.000877626	-
DSN1	-	-	1.05864	-	-	0.00829495		GMIP	-	-	-2.96923	-	-	4.34e-18
CCDC174	-	1.17197	-	-	1.12e-06	-		IGHMBP2	-	-	-2.05755	-	-	5.72e-07
ENY2	-	-	1.06237	-	-	0.000463656		CD7	-	-	-2.69579	-	-	1.73e-08
BBX	-	-	1.33332	-	-	1.7e-09		TTLL3	-	-	-3.97257	-	-	8.81e-11
S100A12	-	-	2.19093	-	-	9.58e-18		ST3GAL5	-	-	-1.74258	-	-	1.74e-05
DOHH	1.57961	-	-	2.82e-05	-	-		UHRF1	-2.27012	-1.47493	-	6.96e-18	9.86e-13	-
COX7B	-	-	1.99961	-	-	3.05e-11		XIST	-	-	-2.10673	-	-	1.15e-12
UQCR10	-	-	1.49242	-	-	3.79e-11		PLAGL1	-1.04574	-	-3.20965	5.21e-06	-	9.93e-13
LOC105374986	-	1.53874	-	-	0.042453	-		GLI2	-1.40432	-	-	1.88e-09	-	-
PLA2G16	-	2.07284	-	-	0.000280822	-		TMUB2	-	-	-2.26681	-	-	8.71e-10
TCIRG1	-	1.49931	-	-	0.000496635	-		LOC107984992	-	-1.9136	-	-	0.0175894	-
CYBA	-	-	1.06394	-	-	9.47e-09		CENPN	-1.26183	-	-	1.64e-05	-	-
GADD45G	-	1.58716	-	-	0.0114664	-		RPL28	-	-	-1.11554	-	-	0.00101957
LOC100130705	1.28547	-	-	0.0149094	-	-		FAM110B	-	-	-1.46993	-	-	0.00375355
ZNF799	-	1.15582	-	-	0.0345328	-		MCM10	-1.80877	-	-	4.83e-06	-	-
ZNF143	-	-	1.07691	-	-	0.00177609		AGPAT1	-	-1.46553	-	-	0.0457274	-
LARP1B	1.15935	-	-	9.43e-08	-	-		TADA3	-	-	-1.99474	-	-	7.09e-13
PLIN2	-	1.08113	-	-	0.000967596	-		SP8	-	-1.12016	-	-	0.0410361	-
LACTB	-	-	1.05284	-	-	0.00597799		RELT	-	-	-1.12412	-	-	0.000233016
CALM2	-	-	2.11303	-	-	1.99e-11		MTAP	-1.11096	-	-	4.47e-05	-	-
F3	-	1.65001	-	-	0.00854972	-		LOC107985658	-	-2.55089	-	-	0.000415792	-
ZBTB43	-	-	1.54749	-	-	2.59e-05		POFUT1	-	-	-2.18076	-	-	1.46e-13
FBH1	-	-	1.47754	-	-	0.000314394		TSC22D2	-	-	-1.68957	-	-	9.33e-05
RPS12P22	1.46499	1.07799	-	0.0241787	1.26e-08	-		LOC105369667	-	-1.06919	-	-	0.0274017	-
PKD1L2	-	2.18443	-	-	0.000365035	-		MICU1	-	-	-1.44315	-	-	1.01e-05
UQCR11	-	-	1.3802	-	-	1.2e-10		ANAPC2	-	-	-1.72041	-	-	0.0329074
PPIA	-	-	1.89338	-	-	1.97e-16		EIF4EBP2	-	-	-2.88049	-	-	1.74e-30
TIMM17A	-	-	2.66452	-	-	1.81e-16		CKS1B	-1.94736	-	-	0.00139661	-	-
HECTD1	-	-	1.65556	-	-	1.37e-14		C9orf47	-	-2.07405	-	-	6.5e-06	-
RPS24	-	-	1.33094	-	-	0.000281209		ZNF460	-	-1.44036	-1.62086	-	1.61e-07	0.000262546
ANKRA2	-	1.19394	-	-	0.000253213	-		TUBB	-1.60432	-1.72624	-	3.04e-06	1.43e-06	-
DNAJA1P3	-	1.14582	-	-	0.0110516	-		TMEM232	-	-1.70975	-	-	1.05e-06	-
CXCL12	1.95265	-	-	0.00234508	-	-		CENPE	-1.13884	-	-	2.15e-05	-	-
ATP6V1H	-	1.20251	-	-	4.44e-14	-		LRRN1	-1.04385	-	-	1.01e-07	-	-
CPLX3	3.09632	-	-	7.42e-06	-	-		RBMX	-1.25172	-	-	1.45e-05	-	-
H3F3B	-	-	1.89862	-	-	7.4e-20		USP42	-	-	-2.18601	-	-	1.7e-05
CYCS	-	-	2.74934	-	-	2.57e-35		TIAM1	-	-1.13937	-	-	8.69e-06	-
GOLIM4	-	-	1.2168	-	-	1.39e-05		LOC100128361	-	-1.38418	-	-	0.045611	-
DEGS1	-	-	1.91957	-	-	8.38e-12		TEK	-	-1.3428	-	-	0.000842486	-
TUBB4B	-	-	2.24546	-	-	1.36e-34		MICAL1	-	-	-1.73803	-	-	1.09e-11
CD1D	-	-	1.78427	-	-	2.92e-07		TMEM94	-	-	-2.76848	-	-	2.22e-09
YWHAB	-	-	1.93638	-	-	1.7e-23		SLC24A4	-	-	-2.57508	-	-	1.28e-07
COX6C	-	-	2.05205	-	-	1.72e-15		HSPBAP1	-	-	-1.21066	-	-	0.00365504
RAET1K	2.65117	-	-	0.0425627	-	-		SF3B3	-	-	-2.12828	-	-	1.11e-06
PCMT1	-	-	1.02875	-	-	1.48e-06		GAS6	-1.02212	-	-	1.74e-05	-	-
HABP4	1.05542	-	-	0.000173445	-	-		PTBP1	-	-	-1.46971	-	-	1.47e-10
IQUB	-	1.36056	-	-	0.0227904	-		LGALS9	-	-	-1.64839	-	-	9.7e-07
NMRK1	-	-	1.33755	-	-	0.00143634		POLA2	-1.46261	-	-	1.18e-08	-	-
CLIC6	-	2.30658	-	-	0.0299965	-		SREBF2	-	-	-1.61567	-	-	7.91e-05
GLIPR1	-	-	1.2213	-	-	7.64e-14		PIP5K1B	-	-1.33756	-	-	2.62e-08	-
PLD6	1.7682	-	-	0.00071634	-	-		ANP32A-IT1	-	-1.10537	-	-	0.0494207	-
RPS6KB2	-	1.13918	-	-	1.04e-05	-		PLK1	-1.20966	-	-	2.34e-09	-	-
CCDC181	-	1.39975	-	-	0.00501074	-		AP2A1	-	-	-2.62892	-	-	2.03e-08
CHD5	-	1.25292	-	-	0.0173403	-		KLHL7-AS1	-	-1.41924	-	-	0.0262536	-
LOC105372725	1.49573	-	-	0.0020061	-	-		RYR1	-	-	-2.43081	-	-	1.3e-05
HOTAIRM1	-	3.20815	-	-	0.000121481	-		GEMIN8	-	-	-2.63792	-	-	3.18e-05
PRDX3	-	-	1.39665	-	-	1.37e-09		RSPO1	-1.79507	-	-	6.12e-16	-	-
ARPC5	-	-	1.03877	-	-	0.000115819		BTN3A1	-	-	-1.01328	-	-	0.00957335
HDAC9	-	1.073	-	-	0.00289099	-		ESYT1	-	-	-2.36142	-	-	3.27e-26
COX7C	-	-	1.71794	-	-	1.33e-12		ABCB8	-	-	-1.29083	-	-	0.0337585
NPC2	-	1.26314	-	-	0.0443233	-		LPL	-	-1.57161	-	-	5.99e-29	-
FOSL2	1.99345	-	-	2.94e-21	-	-		LOC105377709	-	-1.64316	-	-	0.0289978	-
RIOK2	-	-	1.07645	-	-	0.0112473		LRRC17	-1.85267	-1.22076	-	6.42e-15	4.86e-05	-
KDM2B	-	-	1.77685	-	-	7.95e-07		EFCAB13	-	-1.22976	-	-	0.0330701	-
JAML	-	-	2.48393	-	-	2.1e-16		NR4A1	-	-	-4.88339	-	-	3.02e-14
PARL	-	-	1.90036	-	-	1.35e-22		MLX	-	-	-1.45389	-	-	5.85e-07
DNPH1	-	-	1.46302	-	-	1.32e-07		BTBD11	-	-1.53659	-	-	1.83e-06	-
EIF1	1.16013	-	-	0.000346209	-	-		UBE2N	-	-	-1.67237	-	-	1.76e-05
ITPR2	-	-	1.40414	-	-	1.3e-08		LOC107985392	-	-2.12239	-	-	0.00277674	-
NAA38	-	-	1.13994	-	-	2.2e-05		PDE4A	-	-	-3.56433	-	-	6.27e-12
CNIH4	-	1.03497	-	-	4.44e-07	-		BLACAT1	-1.15783	-	-	0.00145963	-	-
FRG1BP	-	2.43559	-	-	0.0101793	-		TRNG	-	-1.00673	-	-	0.00801263	-
POLR2G	-	-	1.97372	-	-	8.22e-14		ZNF69	-	-1.44972	-	-	2.57e-08	-
SNX16	1.07209	1.34154	-	0.00682485	0.000843311	-		P2RX5-TAX1BP3	-	-1.53724	-	-	0.0447792	-
MORF4L1	-	-	1.60947	-	-	2.65e-08		TET1	-	-1.22026	-	-	2.12e-09	-
COX4I1	-	-	1.53299	-	-	2.15e-14		CHPF2	-	-	-2.21265	-	-	3.91e-05
RTN4	-	-	1.87973	-	-	2.7e-09		TTC7A	-	-	-1.11812	-	-	0.00131887
SLC32A1	-	3.20029	-	-	6.5e-06	-		SEMA5B	-1.29353	-	-	6.21e-10	-	-
UBE2V2	-	-	1.02165	-	-	8.37e-05		GRTP1	-1.25896	-	-	0.0119183	-	-
IGFBP3	2.03906	-	-	5.27e-08	-	-		LOC107985276	-1.15038	-1.53948	-	0.0151107	2.84e-05	-
TK2	-	-	1.1823	-	-	1.29e-05		DKK4	-1.90495	-	-	8.94e-05	-	-
SYP	1.06726	1.80657	-	1.43e-06	0.0010526	-		HIST1H2AM	-	-1.30993	-	-	0.0025365	-
SCG2	-	1.19773	-	-	6.92e-14	-		POMK	-	-1.20679	-	-	0.0027311	-
STX3	1.77581	1.42678	2.4888	6.13e-14	6.03e-05	1.55e-11		LYG2	-	-1.72621	-	-	0.00814654	-
NUBP2	-	-	1.13475	-	-	8.76e-08		FLOT2	-	-	-2.13824	-	-	1.49e-19
TPD52	-	1.61765	-	-	0.00598907	-		LOC100507554	-	-2.45077	-	-	0.0025972	-
ARL4A	-	-	2.10855	-	-	7.1e-22		KCNJ13	-	-1.24865	-	-	0.0285212	-
FOXI3	2.6414	-	-	0.0149128	-	-		GPR82	-	-2.07724	-	-	0.000289238	-
UCHL3	-	-	1.91164	-	-	2.64e-13		CKMT2-AS1	-	-1.22818	-	-	0.0420591	-
RGS16	1.5029	1.88393	-	2.71e-06	0.000219975	-		LRRC10B	-1.25395	-	-	7.25e-05	-	-
OARD1	-	-	1.16056	-	-	0.00262838		GRM3	-	-1.45031	-	-	6.65e-17	-
BEX5	1.61475	-	-	0.00201062	-	-		SLMAP	-	-	-2.19684	-	-	2.2e-05
ZCCHC12	-	1.28246	-	-	0.0176917	-		PLAC4	-	-1.36792	-	-	0.0150849	-
LOC105377375	-	1.79806	-	-	0.00525795	-		PLEKHG2	-	-	-2.04911	-	-	0.00415199
DIO3	-	1.79262	-	-	0.00595238	-		WDR5	-	-	-1.61459	-	-	2.03e-05
ASF1A	-	-	1.18007	-	-	0.00327015		RTN3	-	-	-2.14326	-	-	1.18e-21
RCOR1	-	-	1.3227	-	-	1.81e-06		CASP2	-	-	-3.80751	-	-	8.01e-26
UTP18	-	-	1.86458	-	-	2.7e-21		CDON	-1.06294	-1.78096	-	2.09e-10	1.24e-15	-
WNT7A	-	2.24917	-	-	0.00325752	-		INF2	-1.04391	-	-	0.00624675	-	-
DYNC1H1	-	-	1.18194	-	-	1.18e-08		CDH23	-	-	-2.25298	-	-	4.34e-07
RTF1	-	-	1.36298	-	-	7.76e-05		INPP5K	-	-	-1.65912	-	-	7.52e-08
C2CD2L	1.00969	1.02859	-	0.00019757	0.000602575	-		CLCN7	-	-	-1.10448	-	-	0.0178431
TFAM	-	-	1.32427	-	-	4.4e-06		PADI2	-	-	-1.11042	-	-	0.0120458
FGF17	-	1.62323	-	-	0.0429008	-		CDC20	-1.31595	-	-	1.59e-07	-	-
STK32A	-	1.76206	-	-	0.0103232	-		PLK4	-1.26083	-	-	0.000704175	-	-
FILIP1L	1.82168	-	-	1.61e-07	-	-		FAM206A	-	-	-1.95134	-	-	0.0015232
CASS4	-	1.63408	-	-	0.0373298	-		SCAP	-	-	-2.44619	-	-	9.64e-17
GLRB	-	1.1066	-	-	0.0494901	-		PSD4	-	-	-1.53938	-	-	1.74e-06
SECISBP2L	-	-	1.22773	-	-	1.49e-07		MED16	-	-	-2.14367	-	-	1.84e-06
SNRPA1	-	-	1.2165	-	-	2.07e-05		APBB3	-	-	-2.02887	-	-	3.54e-07
C1QTNF7	1.99249	-	-	0.0254339	-	-		ELOVL1	-	-	-1.83492	-	-	7e-09
CLNS1A	-	-	1.46023	-	-	2.33e-12		RARA	-	-	-3.44983	-	-	4.54e-11
BSCL2	1.69958	-	-	0.0449032	-	-		ZC3H14	-	-	-2.00896	-	-	1.75e-08
CAPG	-	-	2.69223	-	-	1.23e-18		HIST1H2AG	-	-1.42301	-	-	0.016326	-
GOLGA3	-	-	1.07346	-	-	0.000578456		FAM185BP	-	-1.25668	-	-	0.0453312	-
SORCS2	-	1.18012	-	-	0.0145847	-		NFIC	-	-	-1.80997	-	-	6.41e-05
LOC105369329	1.89052	-	-	0.013517	-	-		ACTR1A	-	-	-2.02706	-	-	2.01e-11
PUM2	-	-	1.58986	-	-	5.35e-14		PCDHA9	-	-1.19716	-	-	0.0478834	-
APRT	-	-	1.22717	-	-	2.91e-14		ADAMTS12	-	-1.42821	-	-	2.67e-09	-
ZFP36	2.52908	1.89996	-	7.56e-12	4.58e-07	-		RALB	-	-	-1.34218	-	-	5.02e-07
BTBD1	-	-	1.20215	-	-	0.00115682		GOSR2	-	-	-2.28522	-	-	5.59e-10
NDUFV1	-	-	1.08984	-	-	2.64e-05		ARFGAP1	-	-	-1.00899	-	-	0.000242873
HMGCR	-	-	1.10092	-	-	0.00642806		MTHFD1	-1.06534	-	-	1.8e-06	-	-
FAM118B	-	-	1.12547	-	-	0.000148119		LOC102724859	-1.14525	-	-	0.0192077	-	-
CNR1	-	1.63972	-	-	0.000965632	-		IRF5	-	-	-2.99912	-	-	9.45e-20
SCN3B	-	1.56804	-	-	6.44e-05	-		PAG1	-	-	-3.28429	-	-	7.68e-22
SLAMF7	-	-	1.42895	-	-	2.35e-05		ATXN2	-	-	-2.99248	-	-	1.81e-13
ACSS1	-	2.43542	1.12831	-	0.0017113	0.00314053		TLR1	-	-	-1.16118	-	-	0.00921451
TARS	1.2699	-	1.17143	8.38e-09	-	8.56e-05		CCDC117	-	-	-1.07577	-	-	0.0268735
PTPRN	1.7078	-	-	3.14e-13	-	-		CX3CR1	-	-	-3.39842	-	-	1.07e-21
AGPS	-	-	1.16307	-	-	0.000558324		GLUL	-	-	-1.01474	-	-	0.000263975
NDUFA2	-	-	1.68802	-	-	2.59e-09		KNTC1	-1.19676	-	-	3.42e-05	-	-
MDN1	-	-	2.24537	-	-	4.76e-08		SUGP2	-	-	-1.63904	-	-	5.84e-08
IFITM2	-	1.03215	-	-	2.05e-06	-		CENPI	-1.75792	-1.58973	-	2.09e-06	6.58e-10	-
NUDC	-	-	1.53813	-	-	1.96e-18		TRIM59	-1.16935	-	-	0.00896893	-	-
ENHO	-	-	2.48376	-	-	2.45e-17		PRKAB1	-	-	-3.35146	-	-	6.11e-15
SLC13A3	-	1.60963	-	-	0.000584824	-		TCF7L2	-	-	-4.50248	-	-	1.41e-18
LOC729973	-	1.57451	-	-	0.0270692	-		PARP10	-	-	-1.22813	-	-	5.38e-05
RAB31	-	-	1.08457	-	-	1.28e-08		ARHGEF7	-	-	-1.79858	-	-	5.56e-11
SLC6A15	1.15639	-	-	6.03e-08	-	-		OAS2	-	-	-1.24993	-	-	0.000194197
PINK1	-	1.46128	-	-	0.00118949	-		ASB6	-	-	-1.4717	-	-	0.000410559
SNAPC1	1.10459	2.29954	-	0.00214415	2.6e-28	-		NCSTN	-	-	-4.24637	-	-	3.91e-25
CDKN2D	1.05086	-	1.04557	0.000320449	-	1.73e-07		LOC105376923	-	-1.52706	-	-	0.0145226	-
DSCAML1	1.46611	-	-	0.000415398	-	-		EID3	-	-1.54488	-	-	0.0389951	-
CTSH	-	-	1.05254	-	-	2.4e-06		PDE8A	-	-	-1.56735	-	-	6.69e-06
ASNS	1.83336	1.67689	-	0.0007781	0.00455597	-		NINJ1	-	-	-1.09704	-	-	0.001287
PAK5	-	2.99857	-	-	0.000138752	-		CLASRP	-	-	-3.12758	-	-	2.94e-06
PHACTR2	-	-	1.35579	-	-	2.53e-05		GSTA4	-	-	-1.15498	-	-	0.0118818
ZC3H12D	1.82009	-	-	0.0362545	-	-		PARP4	-1.04836	-	-	0.00245758	-	-
SLFN5	1.22737	1.10848	-	1.6e-07	5.39e-07	-		LOC105372310	-1.50418	-1.28816	-	0.0106508	0.00121802	-
NANOS3	-	2.4179	-	-	0.0151182	-		POU4F1	-2.12311	-	-	0.00314734	-	-
APOBR	-	-	1.67751	-	-	5.09e-09		KCNE3	-	-	-2.28262	-	-	1.47e-08
NDUFB8	-	-	1.91978	-	-	7.71e-21		ARF1	-	-	-1.36783	-	-	7.51e-14
RPS8P8	-	-	1.15657	-	-	0.000763927		ISG20L2	-	-	-1.04735	-	-	0.0332351
HOXB2	-	1.73338	-	-	0.00853466	-		SH3BGRL3	-	-	-3.56702	-	-	2.71e-29
KAT8	-	-	2.2738	-	-	1.11e-09		MCM7	-1.20543	-	-	7.9e-09	-	-
LINC00888	-	1.26019	-	-	0.000260604	-		HIST1H3B	-	-1.73571	-	-	0.000147656	-
BRIX1	-	-	2.11966	-	-	1.75e-08		LINC00645	-	-1.33148	-	-	0.00411452	-
BBC3	1.97209	1.09341	-	6.99e-10	0.000839132	-		PML	-	-	-1.95666	-	-	2.63e-08
AAGAB	-	-	1.45572	-	-	1.91e-08		RNF25	-	-	-3.16942	-	-	5.27e-07
TPPP3	-	2.21159	-	-	0.000244271	-		WNT8B	-1.24037	-	-	2.54e-06	-	-
HDHD2	-	-	1.74529	-	-	4.01e-09		LOC105373942	-	-1.29228	-	-	0.00215073	-
DHRS2	-	1.77691	-	-	0.00495451	-		CAMTA2	-	-	-3.47922	-	-	5.37e-11
IFIT2	5.97376	-	-	2.66e-53	-	-		SIGLEC5	-	-	-2.00378	-	-	0.00295956
LINC01473	-	1.77487	-	-	0.0263859	-		CLSPN	-2.13312	-1.76945	-	4.74e-15	4.23e-19	-
FAIM2	1.87282	1.85915	-	9.48e-10	0.00166216	-		NASP	-1.16491	-	-	1.01e-07	-	-
RARS	-	-	1.0975	-	-	0.0170661		EPHB4	-1.18699	-	-	3.19e-09	-	-
COMMD10	-	-	1.16759	-	-	0.000113661		PARM1	-1.4373	-	-	5.11e-09	-	-
VRK1	-	-	1.78197	-	-	2.39e-07		FTH1P12	-	-	-3.48578	-	-	5.74e-11
SRPRB	1.16712	-	-	4.73e-06	-	-		PAX3	-2.17431	-	-	8.99e-15	-	-
DDR2	1.04927	-	-	3.94e-06	-	-		CKAP2L	-1.21783	-	-	0.000738553	-	-
OSTF1	-	-	1.10535	-	-	5.61e-10		MGST1	-1.39496	-	-	8.55e-08	-	-
KCNQ5	1.23132	-	-	0.00240674	-	-		CBLL1	-	-	-3.23569	-	-	5.06e-11
SNORD17	-	2.52787	-	-	0.021458	-		ATP13A1	-	-	-1.34745	-	-	3.14e-07
HIGD1A	-	-	1.93302	-	-	2.95e-10		HK3	-	-	-3.45266	-	-	2.88e-15
WDR48	-	-	1.11608	-	-	1.47e-05		RFC3	-1.34445	-	-	9.64e-10	-	-
AGFG1	-	-	1.1543	-	-	0.0145688		TPBGL	-	-1.95249	-	-	2.84e-05	-
LINC02334	-	2.74507	-	-	0.000177905	-		LOC105377289	-	-1.60381	-	-	0.0193261	-
NDUFA8	-	-	1.37707	-	-	1.56e-05		ITFG2	-	-	-1.66087	-	-	1.47e-05
METTL5	-	-	1.06384	-	-	0.0112066		FLJ42393	-	-2.15195	-	-	0.000448902	-
TMEM59L	1.10253	1.66335	-	7e-05	0.00115171	-		DUX4L19	-	-1.53492	-	-	0.0484077	-
GNAO1	-	1.50214	-	-	8.96e-05	-		PITPNM1	-	-	-3.25808	-	-	6.78e-24
ZNF37A	-	-	1.68884	-	-	1.24e-05		LOC105377335	-	-1.29295	-	-	0.0109587	-
JADE2	1.03933	-	-	0.0472915	-	-		TMEM209	-	-	-1.42269	-	-	0.0022184
LGALS3BP	-	2.16811	-	-	3.95e-11	-		PLD2	-	-1.04786	-	-	0.000376984	-
CIB1	-	-	1.24611	-	-	1.15e-08		CCDC129	-	-2.25559	-	-	8.44e-05	-
TIMM10	-	-	1.8612	-	-	2.47e-07		FKBP8	-	-	-2.45923	-	-	6.37e-07
GET4	-	-	1.2068	-	-	1.31e-06		BUB1B	-1.60314	-	-	5.71e-08	-	-
RPS24P4	-	1.33115	-	-	0.00230862	-		TSC2	-	-	-2.29657	-	-	1.14e-15
SRRM3	-	1.10953	-	-	0.0123686	-		LIPN	-	-	-1.24623	-	-	0.00527293
MCEE	-	1.17448	-	-	0.0364422	-		LRAT	-1.80929	-	-	0.0129937	-	-
SFT2D1	-	-	1.59821	-	-	3.7e-13		NAP1L1	-	-	-2.2917	-	-	1.65e-15
NDUFAB1	-	-	1.80406	-	-	6.28e-09		TRMT2B	-1.2681	-	-1.13776	0.0148722	-	0.00619317
PCDHAC2	1.04871	-	-	0.0208727	-	-		RMC1	-	-	-1.45157	-	-	7.76e-05
FBXO25	-	-	1.02384	-	-	0.0204059		AP1M1	-	-	-1.82126	-	-	5.34e-16
STX5	1.03038	1.06712	-	2e-06	1.03e-08	-		CBL	-	-	-1.92796	-	-	3.35e-08
ATP9B	-	-	1.14328	-	-	3.87e-05		MED15	-	-	-1.71306	-	-	1.19e-05
TMEM35A	-	1.12948	-	-	0.0368316	-		CRAT	-	-	-1.5618	-	-	0.00595141
SSB	-	-	1.65168	-	-	8.07e-10		IL27RA	-	-	-1.54284	-	-	4.07e-07
TOMM22	-	-	1.49987	-	-	3.79e-06		USF1	-	-	-2.92355	-	-	1.06e-06
MAGEB17	-	1.43737	-	-	0.0360305	-		SETD1B	-	-	-2.22007	-	-	8.36e-06
NBAS	-	-	1.19499	-	-	0.000593951		CLYBL	-1.2253	-	-	1.38e-05	-	-
LOC105371045	-	1.71105	-	-	0.0404864	-		PTPN13	-	-	-1.57703	-	-	0.00912591
ARX	-	1.95756	-	-	0.00298652	-		RTKN2	-1.8605	-	-	1.48e-10	-	-
VWA5B2	1.44607	-	-	0.00120399	-	-		HAUS5	-	-	-1.38453	-	-	0.00168289
CBX6	-	-	1.31815	-	-	6.85e-08		AURKB	-1.90502	-	-	4.61e-13	-	-
ACAA2	-	-	1.65639	-	-	1.74e-07		PLEC	-	-	-1.2745	-	-	0.00231632
PQBP1	-	-	1.60703	-	-	1.77e-09		CCDC97	-	-	-1.71353	-	-	0.000465691
VCAM1	-	2.36481	-	-	7.15e-05	-		UPF1	-	-	-1.66311	-	-	0.00248391
NOG	2.22147	-	-	3.4e-05	-	-		PTPRG-AS1	-	-1.46883	-	-	0.0452151	-
EPB41L4A-AS1	1.27427	1.0656	-	1.32e-06	0.00300769	-		FAP	-1.52918	-	-	0.0058742	-	-
COX7A2L	-	-	1.12377	-	-	2.83e-07		BMF	-1.16355	-	-	1.54e-07	-	-
SERTAD1	1.45045	1.55005	3.14846	0.00166875	3.23e-06	1.36e-34		SLC41A3	-	-	-2.09531	-	-	1.93e-06
NDUFV2	-	-	1.76414	-	-	1.36e-23		LOC105378558	-1.26302	-	-	0.0154694	-	-
PSMC3	-	-	1.34855	-	-	1.92e-09		RPL12	-	-	-1.12384	-	-	0.000235595
COL20A1	1.72999	2.66275	-	0.00697215	0.000400737	-		NBPF19	-1.17204	-	-	0.0175814	-	-
TNPO1	-	-	1.41383	-	-	8.38e-11		PPM1F	-	-	-1.38412	-	-	1.31e-07
SHB	1.16822	-	-	3.99e-07	-	-		DSCC1	-1.48845	-	-	0.00809697	-	-
RARRES3	3.73846	-	-	0.000346012	-	-		RAB8A	-	-	-3.50602	-	-	1.69e-39
RAN	-	-	1.2564	-	-	4.08e-09		PNPLA2	-	-	-2.54259	-	-	4.36e-08
PSMC1	-	-	1.1816	-	-	8.45e-06		SALL2	-	-1.16959	-	-	1.51e-11	-
UBA5	-	-	1.20659	-	-	0.0001487		LRRC25	-	-	-4.25359	-	-	2.06e-45
CLCN3	-	-	1.17574	-	-	0.000853936		MAPK1IP1L	-	-	-1.78145	-	-	3.74e-09
MXD1	1.88236	1.93736	-	6.91e-17	8.81e-10	-		PDK1	-	-	-1.58763	-	-	0.000942566
OSGEP	-	-	2.07373	-	-	1.38e-14		LMF1	-	-	-1.12799	-	-	0.0138552
KCNMA1	1.0802	1.45664	-	1.06e-05	0.00374376	-		GLB1L2	-1.23985	-	-	3.99e-06	-	-
TMSB10	-	-	1.5136	-	-	0.00015919		LOC105370327	-	-1.60855	-	-	0.031561	-
DENND4A	1.05503	-	-	9.27e-06	-	-		POLD1	-1.41251	-	-	7.96e-11	-	-
DDX60L	1.78114	-	-	0.00239819	-	-		IL21R	-	-	-3.03374	-	-	1.12e-10
IRS2	1.31145	1.16049	-	1.74e-06	5.37e-11	-		BTF3L4	-	-	-1.40696	-	-	5.76e-06
JMJD6	1.32631	-	1.06789	8.92e-11	-	1.01e-05		LOC105370074	-1.40973	-	-	0.0344294	-	-
SSR4	-	1.12786	-	-	4.26e-08	-		RNPS1	-	-	-2.47839	-	-	2.06e-23
MLEC	-	-	1.85318	-	-	2.96e-10		MRE11	-1.19428	-	-	0.000332935	-	-
SENP2	-	-	1.12274	-	-	0.0286902		KLHL35	-1.45529	-	-	0.000352124	-	-
RPS15A	-	-	2.0319	-	-	5.85e-17		CHEK2	-1.09901	-	-	0.0245018	-	-
COL12A1	1.05461	-	-	0.000102985	-	-		KCTD13	-	-	-1.41762	-	-	0.00194337
XAF1	2.19184	-	-	0.00761993	-	-		SH3TC1	-	-	-1.13642	-	-	0.000403091
SDF2L1	1.36672	1.26774	2.20234	0.00703265	0.000842321	5.2e-12		CRYZ	-1.15406	-	-	8.55e-05	-	-
CHCHD7	-	-	1.63754	-	-	8.38e-06		MIEN1	-	-	-1.86587	-	-	2.59e-05
OIP5-AS1	-	-	1.00661	-	-	0.0053074		RLIMP1	-	-1.53985	-	-	0.00455597	-
GRIN1	-	2.36333	-	-	0.0120868	-		JAK3	-	-	-1.94795	-	-	3.11e-11
MT3	2.1541	2.14151	-	0.000553365	0.0149049	-		LOC105371068	-1.95294	-	-	0.00211356	-	-
SYT4	-	2.78527	-	-	2.21e-07	-		FBXL22	-	-1.99545	-	-	0.00308051	-
OGFRL1	-	-	2.36998	-	-	1.69e-32		PKD1	-	-	-1.57329	-	-	0.0412296
RPLP0	-	-	1.1524	-	-	1.47e-05		LOC101929043	-	-2.35896	-	-	0.00320924	-
SYN2	1.45769	1.99047	-	1.54e-06	0.02841	-		HCK	-	-	-4.76755	-	-	3.26e-28
USP33	-	-	1.24772	-	-	2.52e-07		LPAR2	-	-	-1.72746	-	-	0.000487898
LOC100134362	-	1.1617	-	-	0.0208353	-		HPS1	-	-	-1.86978	-	-	1.51e-12
CACNA1B	-	1.46915	-	-	0.00781023	-		SKAP2	-	-	-1.76657	-	-	8.73e-11
ELL	-	1.23873	-	-	0.0001696	-		CACNG8	-	-1.07615	-	-	1.81e-10	-
MARS	1.13102	-	-	5.38e-05	-	-		SPSB4	-1.51102	-1.44868	-	0.00530201	2.44e-10	-
IGLON5	-	2.17443	-	-	0.00134995	-		DENND1C	-	-	-4.18103	-	-	8.23e-31
GAD1	1.34828	2.373	-	0.00336535	0.00101695	-		TULP4	-	-	-1.6282	-	-	0.00405006
ANKRD11	-	-	1.02953	-	-	7.76e-05		YTHDF3	-	-	-1.45284	-	-	9.57e-07
FCN1	-	-	1.38201	-	-	1.29e-05		LMNB1	-1.28371	-1.16217	-	1.65e-10	1.98e-15	-
GRIK5	-	1.00146	-	-	0.0301098	-		LOC105375532	-	-	-1.55212	-	-	0.000778595
ARID4A	-	-	1.21457	-	-	1.56e-07		EBLN3P	-	-	-1.33801	-	-	1.56e-06
RGS7	1.73573	-	-	0.00182003	-	-		ATXN7L3B	-	-	-2.0173	-	-	2.74e-12
TMEM130	-	1.8035	-	-	0.0173485	-		HS3ST3B1	-1.30347	-	-	0.0153434	-	-
DST	-	-	3.10613	-	-	5.8e-28		ZNF850	-	-1.09001	-	-	0.00444492	-
PRDX5	-	1.08205	1.27888	-	0.000111837	2.45e-10		CEP295NL	-	-1.77617	-	-	0.0174424	-
CNTLN	-	-	1.30903	-	-	0.000272873		LOC100421655	-	-1.48421	-	-	0.0217466	-
CDC40	-	-	1.34115	-	-	1.33e-05		MTSS1	-	-	-3.34584	-	-	5.48e-18
CPT1A	1.06297	1.23173	-	0.0391205	0.00539498	-		ARHGAP24	-	-1.2514	-	-	0.0390554	-
UBE2J2	-	-	1.21903	-	-	1.55e-06		NOTCH2	-	-	-2.18947	-	-	1.72e-11
PPM1D	-	1.13602	-	-	4.57e-09	-		COPS7B	-	-	-2.21987	-	-	1.47e-07
TEKT1	-	2.70066	-	-	0.000436223	-		LOC105369559	-1.38999	-2.03259	-	0.00742907	0.000135838	-
RPL17P6	-	-	1.2138	-	-	0.0045201		ARHGDIA	-	-	-3.85547	-	-	1.74e-19
ULBP2	2.15527	2.1952	-	0.00384187	0.00164784	-		POLDIP3	-	-	-1.48219	-	-	1.29e-05
AKIRIN1	-	-	1.20199	-	-	4.91e-09		TBC1D10A	-	-	-2.2248	-	-	1.61e-09
PSIP1	-	-	1.41365	-	-	1.23e-06		PILRA	-	-	-1.8584	-	-	1.01e-14
XPO1	-	-	1.01244	-	-	0.000106855		DCTN1	-	-	-1.78108	-	-	2.07e-15
EGR1	3.29865	1.97998	-	9.64e-41	1.9e-33	-		PTPN23	-	-	-2.18434	-	-	7.74e-05
IFITM1	1.94587	2.21719	-	1.24e-13	1.02e-12	-		CSPG4	-1.03765	-	-	0.0314021	-	-
NPM2	-	2.00573	-	-	0.0064485	-		FGFRL1	-	-	-3.94632	-	-	7.58e-06
DYNC1I1	1.57436	1.89724	-	2.41e-07	0.0175894	-		MYD88	-	-	-1.63778	-	-	1.18e-13
USP7	-	-	1.03251	-	-	0.000525199		CDC25C	-1.31414	-	-	0.00142763	-	-
ARF5	-	-	1.18379	-	-	7.42e-12		EPB41L4A-AS1	-	-	-1.2382	-	-	0.00964651
STN1	-	-	2.26334	-	-	9.3e-16		ASPN	-	-1.35749	-	-	0.0228089	-
EGR3	1.68472	1.67496	-	0.0191549	0.00264981	-		LOC107984617	-	-2.02499	-	-	0.00653637	-
RPS2P37	2.24394	-	-	0.0245379	-	-		KNL1	-1.62842	-1.3972	-	5.43e-05	3.32e-11	-
CUL1	-	-	1.26929	-	-	1.48e-06		AXIN1	-	-	-1.01162	-	-	0.0475769
LOC107985939	1.35495	1.37328	-	0.0152506	0.00929774	-		S1PR3	-	-1.59057	-	-	1.69e-26	-
PSMD9	-	-	1.27424	-	-	4.25e-11		LOC400940	-	-1.39209	-	-	0.0365612	-
CILP2	-	1.54998	-	-	0.010586	-		TTLL12	-	-	-1.93324	-	-	0.000369787
MYL12A	-	-	1.59063	-	-	7.11e-10		HIST2H2BF	-	-2.82551	-	-	0.000152434	-
TIMM50	-	-	1.41121	-	-	7.71e-10		RPUSD4	-	-	-1.43023	-	-	0.00204083
PPP4R3B	-	-	1.33157	-	-	4.84e-05		TNFAIP2	-	-	-1.5111	-	-	2.71e-13
MSX1	1.45991	-	-	0.00496834	-	-		PRC1	-1.06946	-	-	1.01e-06	-	-
HSPA12A	-	1.31984	-	-	0.00497215	-		PAICS	-1.03547	-	-	8.62e-07	-	-
PRKG2	-	1.00322	-	-	0.00158344	-		LOC105369161	-	-1.68105	-	-	0.000524591	-
KCNC1	-	1.10468	-	-	0.0246893	-		ACBD7	-1.50514	-	-	0.000575877	-	-
SLC45A3	-	1.11368	-	-	0.0490397	-		MAVS	-	-	-1.83241	-	-	1.85e-08
EVA1A	2.03048	-	-	0.00470427	-	-		CDCA3	-1.19516	-	-	0.000122636	-	-
SLC16A3	-	-	1.45638	-	-	2.27e-08		PIK3R5	-	-	-1.60758	-	-	5.28e-06
LOC112268061	1.52058	-	-	0.0360284	-	-		SFMBT2	-	-	-1.49348	-	-	3.19e-06
HLF	1.59379	1.64099	-	0.0115733	0.0312978	-		DHTKD1	-	-	-1.61673	-	-	0.000165288
GRIN2C	1.33887	-	-	0.00581533	-	-		ZNF488	-	-1.25869	-	-	0.0432152	-
PSMA4	-	-	2.18597	-	-	1.15e-22		RPUSD1	-	-	-2.07532	-	-	5.59e-06
SLC1A4	1.57005	1.27502	-	3.53e-10	1.27e-12	-		RCE1	-	-	-1.6782	-	-	1.45e-07
AK5	1.31771	-	-	5.97e-05	-	-		ARPC1A	-	-	-1.0502	-	-	1.68e-05
SLC6A17	1.19895	1.98771	-	0.022003	0.0374241	-		TXNDC15	-	-	-1.41811	-	-	0.000141799
KIAA0232	-	-	1.70382	-	-	2.76e-10		ARHGDIB	-	-	-1.36201	-	-	9.61e-07
NDUFB9	-	-	1.38295	-	-	5.62e-10		POC1A	-1.49351	-	-	0.000351598	-	-
EIF2B1	-	-	1.02914	-	-	3.64e-09		LOC105377703	-	-1.82711	-	-	0.0201946	-
GATA3	-	1.89071	-	-	0.0115664	-		SNRPE	-1.04368	-	-	0.00371024	-	-
ATP5MPL	-	-	1.96834	-	-	1.37e-21		KMT2D	-	-	-2.50157	-	-	2.84e-08
RNF20	-	-	1.39001	-	-	1.3e-14		LOC101927817	-	-1.8719	-	-	0.000532593	-
NXT1	-	-	1.39208	-	-	4.36e-08		LOC102724019	-	-1.61556	-	-	0.0272368	-
FAM151B	-	1.64678	-	-	0.047705	-		RNF144B	-	-	-1.75669	-	-	6.78e-05
NTHL1	-	-	1.87842	-	-	8.45e-10		WFIKKN1	-1.1129	-	-	0.0232787	-	-
EVI2A	-	-	1.20168	-	-	1.27e-05		RRN3P2	-	-	-1.427	-	-	0.00469427
RPL27P10	-	1.21986	-	-	0.000335148	-		GLDC	-1.13928	-	-	6.15e-10	-	-
ADM2	2.96036	1.34395	-	0.000441086	0.0467246	-		DERL1	-	-	-1.17309	-	-	1.55e-06
BST2	2.03139	2.65909	2.51911	8.79e-08	3.28e-06	2.94e-29		HIF3A	-1.23777	-	-	0.000767683	-	-
CEP128	-	-	2.59348	-	-	3.37e-13		HIST1H1C	-	-2.09524	-	-	1.41e-10	-
BCKDHB	-	-	1.42049	-	-	0.000514397		JRK	-	-1.10521	-2.2199	-	3.47e-07	0.00523388
STARD3NL	-	-	1.29788	-	-	7.36e-08		PRPS2	-1.12333	-	-	0.00454681	-	-
FADS3	1.19569	1.091	-	0.00323173	0.0004361	-		RARRES2	-2.43983	-	-	1.72e-11	-	-
ENO2	-	1.32578	-	-	0.000111521	-		LOC100506730	-	-1.15328	-	-	0.0367011	-
LOC442017	-	3.4935	-	-	0.00145208	-		DPYSL2	-	-1.04935	-1.91339	-	5.22e-06	7.8e-22
INSR	-	-	1.13889	-	-	7.32e-08		RHBDL3	-2.12359	-	-	4.5e-11	-	-
AXL	-	-	2.93986	-	-	1.18e-14		EHD1	-	-	-3.27533	-	-	2.23e-29
SMCHD1	-	-	1.02394	-	-	0.000132522		DPEP2	-	-	-1.99148	-	-	1.58e-19
INTS12	-	-	1.24218	-	-	0.000218217		TPX2	-1.45081	-	-	2.76e-11	-	-
HOXA5	-	2.23497	-	-	0.000106047	-		HIST1H2BE	-	-1.9461	-	-	0.000717882	-
OVGP1	1.51529	2.01376	-	0.00343715	0.000240326	-		CALHM2	-	-	-2.35607	-	-	2.94e-12
RCAN1	1.04298	-	-	0.000111704	-	-		LOC105374897	-	-2.12996	-	-	0.0023536	-
DSTYK	-	-	1.55885	-	-	7.2e-05		FKBP4	-	-	-1.41051	-	-	0.00144041
RALA	-	-	1.63259	-	-	4.8e-11		CNTNAP3P2	-	-1.382	-	-	0.0212963	-
CCDC124	-	-	1.53921	-	-	6.69e-10		LOC101929594	-	-1.64775	-	-	5.08e-08	-
ELOCP2	-	1.58472	-	-	0.00685049	-		SPDYE5	-	-2.09461	-	-	0.000711904	-
COX14	-	-	2.10902	-	-	3.8e-18		RHOC	-	-	-2.88329	-	-	2.54e-34
ABHD17AP6	-	2.04067	-	-	0.0276456	-		CFAP58	-	-1.92096	-	-	0.00113378	-
TTC5	-	-	1.39596	-	-	0.00163276		LOC105377626	-	-1.68337	-	-	0.0390554	-
GCA	-	-	1.36484	-	-	2.95e-10		SIRPB2	-	-	-2.83805	-	-	1.33e-14
HMGB1P5	1.84436	-	2.24277	0.0160123	-	8.81e-09		CYB5R3	-	-	-3.31298	-	-	1.35e-22
RBM47	-	1.58215	-	-	0.0193905	-		FANCI	-1.57089	-1.09355	-	1.24e-05	4.68e-13	-
CRY2	1.2955	1.20755	-	1.39e-09	1.51e-05	-		PPP3CB-AS1	-	-1.38241	-1.7897	-	0.035841	0.00114803
HSPA5	-	-	2.03689	-	-	7.51e-32		SDC3	-	-1.21061	-	-	1.46e-06	-
SNAP25	1.39245	2.8484	-	9.11e-10	0.000150588	-		COX10	-	-	-1.56202	-	-	0.00575315
RAB3A	1.00996	1.87195	-	5.27e-05	0.00109674	-		CPED1	-	-1.24983	-	-	0.0143257	-
PPARG	-	1.78242	-	-	0.00136007	-		LOC101928421	-	-1.59341	-	-	0.00463132	-
BAZ2B	-	-	1.68682	-	-	1.47e-09		FANCD2	-1.71325	-1.43699	-	2.89e-12	8.65e-13	-
ZNF205-AS1	-	2.66113	-	-	0.0040605	-		VENTX	-	-	-2.97931	-	-	1.3e-08
KCNC4	-	1.54037	-	-	0.0185071	-		NOL4L	-	-	-5.01343	-	-	1.3e-41
PDHA1	-	-	1.27675	-	-	4.47e-06		COL23A1	-	-1.58346	-	-	0.000562793	-
KLRD1	2.36535	-	-	0.00654718	-	-		ARHGAP27P1-BPTFP1-KPNA2P3	-	-	-1.65454	-	-	0.00238892
GPAT3	-	-	1.42748	-	-	1.62e-05		SERPINB9	-	-	-1.26031	-	-	0.00208936
TNFAIP8	-	-	1.34468	-	-	0.00145187		PCDHGA8	-	-1.41989	-	-	0.042147	-
SELENOS	1.00496	1.00388	-	0.000264424	8.73e-07	-		TPD52L2	-	-	-1.02676	-	-	1.76e-05
SCFD1	-	-	1.16813	-	-	7.39e-07		CDT1	-	-1.1566	-	-	0.000186046	-
TMA16	-	-	1.38217	-	-	0.00105028		FLI1	-	-	-1.39746	-	-	2.52e-11
SH3GL3	1.05712	-	-	0.0194385	-	-		CNPPD1	-	-	-1.10234	-	-	4.87e-06
GOT1	1.21174	1.13052	-	1.7e-08	9.55e-12	-		NUTM2G	-	-1.92456	-	-	0.0199476	-
DNAH2	1.01775	-	-	0.0157424	-	-		SMAD5	-	-	-2.19612	-	-	8.21e-05
AURKAIP1	-	-	1.65268	-	-	7.66e-15		MKLN1	-	-	-1.85627	-	-	3.31e-07
SPAG7	-	-	1.07774	-	-	2.27e-05		MFN2	-	-	-2.79177	-	-	5.46e-09
COG4	-	-	1.03248	-	-	0.000337787		HIST1H3A	-	-2.21914	-	-	5.07e-05	-
RBM3	-	-	1.04697	-	-	6.35e-07		SHC1	-	-	-2.82765	-	-	2.07e-18
CSTF2	-	-	1.62567	-	-	0.000152159		HS2ST1	-1.0245	-	-	0.000419141	-	-
CA10	-	2.58409	-	-	0.0196053	-		ROR2	-	-1.62132	-	-	4.48e-06	-
SYNE3	2.24465	-	-	0.000793075	-	-		XPR1	-	-	-2.35311	-	-	1.98e-05
METTL3	-	-	1.18541	-	-	0.000624219		TAZ	-	-	-1.13749	-	-	0.00107862
GALNT1	-	-	1.48731	-	-	9.57e-08		SLC45A3	-1.20009	-	-	0.0314145	-	-
PPP1R7	-	-	1.08014	-	-	1.75e-05		HHIP	-	-1.61654	-	-	1.58e-15	-
ALDH1A2	2.81573	-	-	0.0038809	-	-		AR	-	-1.08417	-	-	9.93e-06	-
MSL1	-	-	1.75566	-	-	1.61e-07		GPS2	-	-	-1.45577	-	-	8e-08
FICD	1.39446	-	-	0.00206408	-	-		FAM111B	-	-1.53576	-	-	2.02e-05	-
MPLKIP	-	-	1.04668	-	-	0.00396431		TPP1	-	-	-4.35838	-	-	5.08e-55
LOC105373428	2.2552	1.28567	-	0.000460901	0.0394472	-		MYB	-2.16353	-	-	0.0179554	-	-
RPL3	-	-	1.67343	-	-	3.26e-16		DOK3	-	-	-3.42782	-	-	2.24e-11
INSM1	-	1.39266	-	-	0.0316738	-		RBM12	-	-1.15846	-1.13494	-	4.97e-17	0.00162948
HID1	1.31667	2.15155	-	2.48e-11	2.37e-06	-		MYCN	-1.56282	-	-	2.4e-08	-	-
TTC9B	1.06765	1.55138	-	0.00648232	0.0452809	-		NAGA	-	-	-4.36218	-	-	1.98e-54
BASP1	-	-	1.65278	-	-	8.03e-07		PUM1	-	-	-1.72531	-	-	1.37e-09
NIPSNAP3A	-	-	1.89735	-	-	2.89e-12		CDCA5	-1.20592	-	-	0.00013988	-	-
RPLP1P4	-	1.07711	-	-	0.0061413	-		FGFBP3	-	-1.44069	-	-	2.4e-25	-
ESRRB	1.79815	-	-	0.00380127	-	-		DPP9	-	-	-2.49554	-	-	2.01e-15
DUSP2	-	-	1.41299	-	-	5.3e-05		NLGN4X	-	-1.32167	-	-	1.9e-09	-
TM7SF3	-	-	1.48707	-	-	8.37e-08		USP37	-	-	-1.48242	-	-	0.00915745
MDH1	-	-	1.52069	-	-	2.31e-10		LOC100421358	-	-2.09416	-	-	0.000189938	-
SNHG5	-	1.01725	-	-	9.53e-07	-		RANGAP1	-	-	-1.61978	-	-	1.35e-06
ELFN2	-	2.36032	-	-	9.08e-05	-		GUSBP11	-	-	-3.08889	-	-	4.58e-09
PIP4P1	-	-	1.48178	-	-	3.2e-05		UBAP1	-	-	-1.05608	-	-	0.023906
COX5BP1	-	1.28186	-	-	0.00202097	-		DENND6A	-	-1.0701	-	-	3.42e-06	-
OGFOD3	-	-	1.45183	-	-	0.000180766		ATP6V0A1	-	-	-2.33145	-	-	7.93e-05
EIF4A3	-	-	2.83037	-	-	3.44e-51		PIMREG	-1.39029	-	-	5.91e-07	-	-
FLT3	-	-	2.26375	-	-	6.75e-17		NR1H2	-	-	-1.25048	-	-	3.99e-07
LYSMD3	1.15848	-	-	0.000568305	-	-		HMGXB3	-	-	-1.78152	-	-	7.29e-06
UBA7	1.70961	1.61779	-	0.000190872	0.00100452	-		TANGO2	-	-	-1.07286	-	-	9.82e-06
PPP1R35	-	1.46585	-	-	0.0390554	-		RBBP8	-	-	-1.00285	-	-	0.0206174
ECHS1	-	-	1.0593	-	-	8.94e-06		RNPEP	-	-	-1.00772	-	-	0.000873653
PSMB5	-	-	1.63196	-	-	1.79e-05		CC2D1A	-	-	-1.72144	-	-	0.00328626
RPS15AP25	-	1.05637	-	-	0.00280317	-		TSPAN14	-	-	-5.42717	-	-	3.56e-29
ZNF763	-	1.177	-	-	0.00895802	-		ZNF335	-	-	-2.67978	-	-	1.9e-10
GOLGB1	-	-	1.06053	-	-	4.63e-08		B4GALT1	-	-	-2.42864	-	-	2.63e-11
MRPS26	-	-	1.05265	-	-	4.92e-07		FOSL2	-	-	-1.46846	-	-	3.07e-06
LSM3	-	-	1.31336	-	-	7.67e-05		KIAA1191	-	-	-1.42813	-	-	0.00259321
TMEM120A	-	1.01507	-	-	0.000334178	-		SELENBP1	-1.12881	-	-	0.00157488	-	-
PI15	-	1.12241	-	-	0.000801889	-		ECM2	-1.76392	-	-	0.0477883	-	-
AKAP6	-	1.21209	-	-	0.00794863	-		HIST1H4E	-	-2.02209	-	-	9.7e-06	-
SAMD13	-	1.50053	-	-	0.0219421	-		FGD6	-	-1.05115	-	-	0.00164307	-
SERPINA3	-	1.95564	-	-	0.000965367	-		UBA7	-	-	-1.49038	-	-	2.66e-07
APOB	2.713	-	-	0.00544311	-	-		KIAA0556	-	-	-2.64676	-	-	5.65e-08
CLVS1	1.17283	-	-	0.0199077	-	-		PIGS	-	-	-2.51603	-	-	2.75e-09
MRPL22	-	-	2.0005	-	-	2.37e-07		DEDD	-	-	-2.32466	-	-	1.63e-09
SOAT2	-	2.20263	-	-	0.0272115	-		PRKCSH	-	-	-2.40943	-	-	3.61e-10
ANP32E	-	-	1.20931	-	-	7.58e-06		LOC105373944	-	-1.94003	-	-	6.42e-16	-
PLK2	1.03742	1.59345	-	5.95e-09	9.67e-28	-		LOC105370443	-	-2.42226	-	-	2.98e-05	-
LRRD1	1.743	-	-	0.0493569	-	-		MEF2D	-	-	-1.44694	-	-	7.9e-05
PIH1D1	-	-	1.35884	-	-	7.97e-06		APOOL	-	-	-1.59145	-	-	0.00546119
LOC101927040	-	1.62666	-	-	0.0453312	-		CD37	-1.92389	-1.49866	-3.84026	1.99e-09	2.68e-05	2.91e-37
ADAM20P1	-	1.33568	-	-	0.0480976	-		EML3	-	-	-2.6857	-	-	2.94e-09
TOP1MT	-	-	1.83186	-	-	1.44e-11		AARS	-	-	-1.04665	-	-	0.0373923
ADM	1.93953	-	-	0.00114602	-	-		ANXA11	-	-	-1.69817	-	-	8.36e-10
CACNA1I	1.23768	-	-	0.000289705	-	-		L3MBTL4	-	-1.01604	-	-	0.0407433	-
LIN37	1.17195	1.11625	-	0.000115135	0.0034475	-		GLYR1	-	-	-1.32771	-	-	1.41e-05
EBNA1BP2	-	-	1.66229	-	-	1.53e-07		FUK	-	-	-1.38004	-	-	0.0102038
CLEC2B	-	-	1.01837	-	-	0.00746123		RBM17P3	-	-2.02368	-	-	0.0191794	-
ELAVL4	-	2.34435	-	-	0.000190081	-		CDC45	-1.33219	-	-	0.00392082	-	-
MGAT2	-	-	1.94312	-	-	5.27e-22		ADAMTS7	-1.07834	-	-	3.57e-08	-	-
ENSA	-	-	1.1547	-	-	0.000437194		UBR4	-	-	-1.10202	-	-	0.000460465
MAL2	1.64005	-	-	1.74e-08	-	-		USP30	-	-	-1.17676	-	-	0.0359326
VHL	-	-	1.95932	-	-	5.09e-17		TRIL	-1.28944	-	-	0.000761555	-	-
ADAP1	1.2291	2.30174	-	3.23e-05	0.000145601	-		NDFIP1	-	-	-1.39278	-	-	1.13e-07
GBP6	-	4.17809	-	-	2.76e-10	-		ANLN	-1.14541	-	-	4.41e-06	-	-
LOC105373454	-	1.51655	-	-	0.0244165	-		CPAMD8	-1.3632	-	-	0.033557	-	-
PIN4P1	-	1.02697	-	-	0.0332769	-		THOC3	-1.34147	-	-	0.0426988	-	-
NOL7	-	-	1.41228	-	-	5.27e-11		EYS	-	-1.47464	-	-	0.0274017	-
RMRP	1.18296	-	-	0.0370295	-	-		CCDC177	-1.06293	-	-	0.00149436	-	-
RAB6B	-	1.30536	-	-	0.000341926	-		CPEB4	-	-	-3.3351	-	-	5.86e-09
TTC25	1.26299	1.17345	-	0.000441076	0.0379931	-		SLC35F6	-	-	-1.95628	-	-	5.79e-15
SPTBN1	-	-	1.89768	-	-	6.39e-07		PIK3C3	-	-	-1.19675	-	-	0.00183498
TRA2B	-	-	1.64924	-	-	6.49e-24		LMF2	-	-	-2.01838	-	-	6.55e-13
RAB4A	-	-	1.81302	-	-	2.39e-14		LOC105374709	-	-1.92096	-	-	0.012934	-
CCDC90B	-	-	1.49116	-	-	0.000115174		CLK3	-	-	-1.44545	-	-	2.89e-09
TM4SF1	-	1.35384	-	-	0.0287172	-		THAP4	-	-	-2.46334	-	-	1.79e-05
NIM1K	1.67266	-	-	0.0313167	-	-		GEMIN4	-	-	-1.816	-	-	0.000849296
SNCG	1.4019	-	-	0.0335437	-	-		EMC3-AS1	-1.65883	-1.25925	-	0.000625572	0.00222154	-
UBL5	-	-	1.7705	-	-	1.95e-08		CCNL2	-	-	-1.31576	-	-	1.1e-05
ZNF92	-	-	2.10425	-	-	5.86e-11		HSF5	-	-1.81869	-	-	0.0456995	-
LOC100131080	-	1.4976	-	-	0.022247	-		ESPL1	-1.93779	-1.01456	-	1.58e-17	1.78e-06	-
CTH	1.76794	1.55768	-	4.38e-15	2.95e-07	-		LOC107985684	-	-1.28198	-	-	0.00127275	-
DCUN1D5	-	-	1.10847	-	-	0.00262822		TMEM30A	-	-	-1.44754	-	-	6.1e-07
DUSP1	1.35111	1.26164	-	4.26e-10	2.94e-06	-		WDR11	-	-	-1.03081	-	-	0.000459622
LRRTM2	-	1.32209	-	-	0.00880697	-		TRPC4	-1.07768	-	-	0.0109747	-	-
ZSWIM2	-	2.18446	-	-	0.0212789	-		NSUN5P1	-	-1.02443	-	-	0.0440966	-
ILF2	-	-	1.87966	-	-	2.05e-19		DCAF1	-	-	-1.12336	-	-	0.00684199
SCP2	-	-	1.67544	-	-	3.38e-16		PRDM2	-	-	-2.3159	-	-	3.04e-08
CTR9	-	-	1.26566	-	-	3.1e-06		TMEM8A	-	-	-1.6836	-	-	0.00731457
OTUD1	1.72873	1.1752	-	2.68e-09	0.00106908	-		LOC101927741	-	-1.19489	-	-	0.0207744	-
HMGN1	-	-	1.7279	-	-	3e-17		SNX20	-	-	-1.44511	-	-	1.6e-05
MTIF3	-	-	1.02709	-	-	3.01e-05		RELL2	-	-	-1.43726	-	-	0.00363544
DHRS3	-	1.82019	-	-	0.0127584	-		ATAD2	-1.01996	-	-	0.000171031	-	-
SEM1	-	-	1.83506	-	-	1.51e-07		TOP2A	-1.83259	-	-	1.52e-12	-	-
CCDC163	1.86466	-	-	0.0190074	-	-		TMEM200C	-	-1.16753	-	-	3.53e-10	-
UQCRH	-	-	1.78546	-	-	5.37e-12		EPS15	-	-	-1.07986	-	-	0.000110924
ATF3	2.79052	2.78165	2.04987	3.47e-23	5.02e-56	2e-06		TNRC17	-	-1.68802	-	-	0.00115953	-
ZNF79	1.00283	-	-	0.000463239	-	-		NPL	-	-	-1.28904	-	-	0.00792543
SNRPCP8	-	1.35492	-	-	0.0131738	-		NEUROD4	-1.32066	-	-	0.00388249	-	-
UQCC1	-	-	2.00597	-	-	5.76e-07		SUPT20H	-	-	-2.58888	-	-	6.27e-10
LOC102724532	-	2.43916	-	-	4.41e-05	-		EMB	-1.32484	-1.18587	-	0.000104711	0.0418744	-
KCTD16	1.81165	-	-	1.37e-09	-	-		ATAD5	-	-1.19071	-	-	4.41e-05	-
PMP2	2.77252	2.09265	-	0.000174519	0.00568751	-		STK10	-	-	-2.70137	-	-	8.94e-34
TMEM14B	-	-	1.4035	-	-	6.62e-07		PRR11	-1.414	-1.27415	-	2e-06	9.31e-14	-
THAP3	-	-	1.5535	-	-	0.000137651		LOC112268192	-	-1.92388	-	-	0.0345888	-
UNC13C	2.14786	-	-	0.00587232	-	-		CC2D2B	-	-1.73796	-	-	0.0336034	-
NDUFAF2	-	1.33785	-	-	0.000693746	-		ORC1	-1.38769	-	-	6.06e-05	-	-
NDRG2	-	2.06299	1.34104	-	0.00230973	0.000680191		ANKZF1	-	-	-1.47647	-	-	0.00210459
FIBP	-	-	1.14495	-	-	5.68e-09		TET2	-	-	-1.49703	-	-	4.08e-08
ETV3	-	-	1.5299	-	-	2.56e-06		TALAM1	-	-1.98724	-	-	0.00255059	-
H2AFY	-	-	1.24263	-	-	8.01e-11		RNF40	-	-	-1.71683	-	-	1.33e-07
ARC	2.83745	2.04484	-	4.44e-12	0.00132297	-		POLM	-	-	-2.96654	-	-	8.87e-15
AREG	-	-	3.2026	-	-	5.09e-08		LOC105376023	-	-2.1879	-	-	0.000372283	-
TDRD7	-	1.67162	-	-	1.03e-06	-		NDEL1	-	-	-1.35976	-	-	0.000633426
CCNC	-	-	2.0996	-	-	2.7e-12		CENPF	-2.00761	-1.41625	-	4.17e-12	2.92e-13	-
ATP5MDP1	-	1.40168	-	-	9.14e-05	-		NFX1	-	-	-3.35728	-	-	2.62e-16
MYO16	-	1.405	-	-	0.00579257	-		TBC1D22A	-	-	-1.27329	-	-	7.58e-08
FBLN2	-	-	1.74825	-	-	1.02e-10		STC1	-1.51298	-	-	0.00220123	-	-
SYN1	1.0247	1.44579	-	1.4e-05	0.00200089	-		LOC105373063	-1.30417	-1.35951	-	0.014807	0.00163049	-
ACTR1B	-	-	1.35748	-	-	3.62e-16		VSIR	-	-	-3.55595	-	-	4.74e-18
NT5DC1	-	-	1.06683	-	-	0.000185174		FGD3	-	-	-1.75015	-	-	4.42e-17
BCAS2	-	-	1.10939	-	-	0.000438159		RNFT2	-	-1.35423	-	-	0.000916132	-
ECI2	-	-	1.52438	-	-	6e-06		ZNF497	-	-1.11481	-	-	0.0394297	-
ESD	-	-	1.16427	-	-	2.79e-05		ADAM10	-	-	-1.06109	-	-	2.05e-05
VCP	-	-	1.36762	-	-	8.35e-17		HASPIN	-1.35494	-	-	0.0304728	-	-
PHYHIP	-	2.28832	-	-	0.0104432	-		MFGE8	-1.39176	-	-	4.99e-08	-	-
RPS19BP1	-	1.40955	2.20898	-	5.74e-09	8.23e-31		POU3F4	-2.55147	-	-	3.81e-08	-	-
INTS10	-	-	1.72256	-	-	2.15e-21		LOC105374646	-	-1.89045	-	-	0.0233343	-
ANAPC13	-	-	1.37717	-	-	4.96e-06		SATB2	-1.31301	-	-	0.00825341	-	-
EIF5	-	-	1.91212	-	-	4.11e-32		TMEM80	-	-	-1.62492	-	-	0.000132522
EEF1B2P2	-	1.1036	-	-	0.000336708	-		CDCA2	-1.11094	-	-	0.000258916	-	-
LINC-PINT	1.39897	-	-	0.0146883	-	-		KCNK5	-	-1.91448	-	-	0.000218195	-
SWI5	-	1.0205	-	-	0.00557568	-		HTR2B	-	-1.48558	-	-	0.0296678	-
HSPD1	-	-	1.22572	-	-	4.79e-10		CALML4	-	-1.20463	-	-	0.01104	-
ARPC3P2	-	1.654	-	-	0.00255755	-		RNASE6	-	-	-1.27712	-	-	0.0347703
SKI	-	-	1.17504	-	-	0.0129169		VNN2	-	-	-1.675	-	-	0.0217799
TXNDC17	-	-	1.78191	-	-	5.41e-14		HHIP-AS1	-	-1.54685	-	-	0.0136651	-
RPS24P7	-	1.09169	-	-	0.00176652	-		LANCL1-AS1	-	-1.5118	-	-	0.0282293	-
JMJD1C	-	-	1.3199	-	-	1.12e-11		NFATC3	-	-	-3.43402	-	-	1.37e-10
PLEK	-	1.38433	-	-	0.0066637	-		LOC105376845	-1.62246	-	-	0.0242033	-	-
HADHB	-	-	1.23074	-	-	1.27e-10		TMPO-AS1	-	-1.12789	-	-	0.0247935	-
ABCD3	-	-	1.06077	-	-	0.00995936		VAT1	-	-	-3.00443	-	-	7.92e-13
NRG2	1.31965	-	-	0.0199611	-	-		ZNF551	-	-1.16067	-	-	0.00681907	-
CYBB	2.11052	-	-	0.0488052	-	-		AKNA	-	-	-1.98381	-	-	2.11e-12
RPS27A	-	-	1.42417	-	-	5.5e-06		PPM1N	-	-	-1.87203	-	-	5.76e-06
OASL	4.63445	-	-	9.18e-10	-	-		APEX2	-	-	-1.50524	-	-	0.000949018
RPL6P27	-	-	1.17743	-	-	0.00296414		CHAF1A	-1.66686	-1.05122	-	7.79e-12	4.31e-08	-
INHBA	-	1.15389	-	-	0.000315417	-		PIK3CG	-	-	-1.81093	-	-	6.04e-20
HPRT1	-	-	1.5877	-	-	1.72e-13		LOC107985599	-	-2.27197	-	-	0.000160502	-
TTC21A	-	1.5505	-	-	0.00013918	-		TEX49	-	-1.6723	-	-	0.0202629	-
ATP5MD	-	-	1.67826	-	-	2.21e-07		MSANTD2	-	-	-2.42974	-	-	2.2e-05
LRP1B	-	1.54239	-	-	0.0170434	-		LINC00488	-	-2.21178	-	-	0.0172966	-
CETN2	-	-	1.1335	-	-	0.010281		SLC6A6	-	-	-1.23096	-	-	0.0265071
FES	-	-	2.00175	-	-	1.38e-33		SPI1	-	-	-4.75491	-	-	1.38e-49
PIM3	-	-	1.51718	-	-	0.000238299		RETREG3	-	-	-1.17189	-	-	2.74e-07
GSTP1	-	-	1.31853	-	-	2.7e-06		WDR76	-1.60092	-1.18868	-	0.0054267	0.0034294	-
HINT1	-	-	2.23747	-	-	6.95e-26		PROM1	-1.65394	-1.50854	-	1.52e-08	4.97e-17	-
CYP51A1	-	-	2.03263	-	-	1.56e-07		TNNT1	-1.09763	-	-	0.000541655	-	-
SEC24D	1.92734	-	-	7.06e-23	-	-		GORASP2	-	-	-2.62899	-	-	1.04e-10
SNRPE	-	-	2.55539	-	-	1.31e-12		TRAPPC11	-	-	-1.99757	-	-	1.45e-09
HOXB7	-	2.42611	-	-	0.00124817	-		MYO1G	-	-	-1.9879	-	-	3.28e-11
PRPH	-	2.34883	-	-	0.00247036	-		AUP1	-	-	-1.92471	-	-	3.22e-17
C4orf48	-	1.15722	-	-	0.00514752	-		KIF14	-1.0047	-	-	0.00541724	-	-
GSN	-	-	1.92035	-	-	1.06e-08		AURKAPS1	-	-2.05411	-	-	0.000577252	-
EXOSC7	-	-	1.91657	-	-	1.48e-07		SFRP2	-1.56204	-1.42569	-	4.99e-18	2.19e-12	-
ZNF563	-	2.2737	-	-	2.93e-05	-		MCM5	-1.50521	-	-	3.13e-10	-	-
RPL35A	-	-	1.8619	-	-	6.67e-09		PRR13	-	-	-2.95525	-	-	6.14e-20
ABLIM3	-	1.49419	-	-	0.0316216	-		LOC101929272	-	-1.66766	-	-	0.00622451	-
IQGAP2	-	-	2.1425	-	-	3.87e-26		GALT	-	-	-1.42346	-	-	0.00185514
TUFT1	1.55058	1.79353	-	1.56e-12	5.83e-15	-		ZNF518A	-	-1.1891	-	-	2.63e-06	-
NGLY1	-	-	1.54727	-	-	7.92e-07		LOC107984658	-	-1.31841	-	-	0.0161195	-
MYC	2.52417	-	-	2.47e-13	-	-		PDPR	-	-	-1.12118	-	-	0.000331138
DUSP11	-	-	1.37077	-	-	0.00290886		LOC100126784	-	-1.69736	-	-	0.0103754	-
RPL36P3	-	1.1867	-	-	0.0403078	-		LOC105370416	-	-2.89964	-	-	1.76e-06	-
CCNG1	-	-	1.16028	-	-	2.05e-05		TLE3	-	-	-2.4829	-	-	1.37e-13
BZW1	-	-	1.47194	-	-	1.21e-10		SIDT2	-	-	-3.31136	-	-	1.9e-06
FOS	4.12843	2.8615	4.33592	2.01e-52	1.62e-30	6.24e-96		SIGLEC10	-	-	-3.78612	-	-	5.57e-19
DDX49	-	-	1.13655	-	-	1.09e-05		TTF2	-1.93648	-1.29719	-	1.3e-09	8.05e-07	-
HSCB	-	1.18473	-	-	0.00138807	-		RRM2	-2.14958	-1.04251	-	1.92e-09	9.23e-11	-
TMEM242	-	-	1.59754	-	-	2.36e-06		SORD	-1.10073	-	-	0.00607674	-	-
RPL32	-	-	1.07624	-	-	1.09e-05		SNX33	-1.4679	-	-	1.48e-06	-	-
SLC7A5	2.21435	-	-	5.6e-19	-	-		DCAF5	-	-	-1.99832	-	-	1.97e-07
TLR9	1.81024	-	-	0.00213397	-	-		PPIL2	-	-	-1.56202	-	-	3.37e-06
DBI	-	-	3.0554	-	-	4.03e-30		KPNA6	-	-	-1.288	-	-	3.42e-05
LOC105371228	-	1.67612	-	-	0.0140598	-		EBLN2	-	-1.71407	-	-	0.00427053	-
BEST1	-	1.7092	-	-	0.0308358	-		TMEM179B	-	-	-1.36524	-	-	3.23e-09
HIKESHI	-	-	1.60494	-	-	8.68e-07		ZNF793-AS1	-1.5082	-	-	0.0257073	-	-
NOP16	-	-	1.96556	-	-	2.62e-05		RNF4	-	-	-1.57679	-	-	3.5e-09
GPR158	1.09755	-	-	0.0252682	-	-		MELK	-1.21029	-	-	0.0125945	-	-
USP34	-	-	1.64697	-	-	5.79e-11		BRAT1	-	-	-1.26993	-	-	1.15e-06
ZFAS1	-	1.17898	-	-	1.66e-11	-		EYA1	-	-1.4782	-	-	0.00540046	-
COPB1	-	-	1.38145	-	-	7.23e-10		NUSAP1	-1.60203	-	-	1.85e-08	-	-
NME4	-	-	2.32445	-	-	2.14e-12		YIPF3	-	-	-2.04056	-	-	1.95e-09
TMEM229B	-	1.79455	-	-	0.0282029	-		LCMT2	-	-1.07215	-	-	0.00700864	-
TRPM7	-	-	1.41624	-	-	2.16e-06		FZD2	-1.19696	-	-	2.01e-08	-	-
AP5M1	-	-	1.43274	-	-	2.36e-05		PRKAG1	-	-	-2.28883	-	-	3.52e-05
CHD1L	-	-	1.07644	-	-	0.000202714		ACLY	-	-	-2.06549	-	-	6.26e-17
MAP1LC3A	1.13189	-	-	5.47e-05	-	-		DNASE2	-	-	-2.20604	-	-	8.19e-10
TXN	-	-	2.33458	-	-	7.76e-24		PAF1	-	-	-2.39247	-	-	1.72e-09
SEC61G	-	-	1.80804	-	-	1.88e-06		NDST2	-	-	-1.1541	-	-	0.00474539
ALKBH3	1.30051	1.43792	1.67434	0.00251452	0.00016845	1.12e-07		KCTD15	-	-	-1.79827	-	-	2.25e-07
CCT6P1	1.08557	1.06466	-	0.000537173	0.0008533	-		ZNF730	-1.43927	-1.52516	-	5.73e-05	2.66e-11	-
CH25H	-	1.77027	-	-	0.0099226	-		NCOA4	-	-	-1.69219	-	-	1.23e-13
RPL7L1	-	-	1.3205	-	-	0.00285604		LOC100130370	-1.25135	-1.39738	-	1.4e-05	4.59e-09	-
NFIL3	1.75983	1.87173	-	7.79e-12	2.87e-06	-		KIT	-2.26146	-	-	6.13e-13	-	-
ELMOD1	-	2.80722	-	-	0.00730274	-		TNFRSF1A	-	-	-1.72301	-	-	3.42e-05
LOC105371017	2.1548	-	-	0.0496628	-	-		PIAS4	-	-	-1.85628	-	-	5.39e-07
NME3	-	-	1.12873	-	-	3.16e-05		LOC105374152	-	-1.73774	-	-	0.00101432	-
NKAP	-	-	1.05899	-	-	0.0139831		LOC101927391	-	-1.4842	-	-	0.0397681	-
HAUS3	-	-	1.02478	-	-	0.00218475		EXD3	-	-	-1.25059	-	-	0.00892468
DNAJC6	-	1.50119	-	-	0.000865433	-		TPM1-AS	-	-1.26358	-	-	0.00536659	-
ACSL6	-	2.13058	-	-	0.00403055	-		PAPOLG	-	-	-2.4072	-	-	1.8e-05
CD14	-	-	2.35047	-	-	1.67e-06		LINC00641	-	-1.29744	-	-	4.63e-08	-
TSHZ1	-	1.27686	-	-	1.6e-05	-		ATG9A	-	-	-3.79938	-	-	1.77e-18
DSTNP5	-	1.54034	-	-	0.0452702	-		EML2	-	-	-1.57142	-	-	0.000212669
ATP5PF	-	-	2.85095	-	-	3.24e-20		MINK1	-	-	-2.28449	-	-	0.000285349
SLCO5A1	2.02741	-	-	0.000257537	-	-		SEC24A	-	-	-1.48748	-	-	0.00558669
FAM129A	1.54798	-	-	1.94e-05	-	-		MVB12B	-	-	-1.69889	-	-	0.00113985
KIF5B	-	-	1.5493	-	-	5.56e-22		TMEM121B	-	-1.00664	-	-	0.0123663	-
CCNY	-	-	1.2829	-	-	3e-06		CELF2	-	-	-2.82011	-	-	1.31e-25
ZNF365	1.38725	-	-	0.0105049	-	-		TPM3P7	-	-1.77903	-	-	0.0200347	-
AKAP8L	-	-	1.1538	-	-	0.000409756		LOC107986642	-	-1.93528	-	-	0.0102023	-
ERH	-	-	1.47239	-	-	4.19e-06		HIST1H2AE	-	-1.93555	-	-	0.00017819	-
MYO7A	-	1.687	-	-	0.0120346	-		RHOA	-	-	-1.02017	-	-	0.00116478
ELOVL5	-	-	1.07058	-	-	1.89e-07		APOBEC3C	-	-	-2.48816	-	-	3.08e-19
RNF145	-	-	1.73506	-	-	8.73e-05		RPS11	-	-	-1.41877	-	-	0.000674929
TAT	2.21678	-	-	0.0252685	-	-		TMBIM1	-	-	-3.42719	-	-	6.79e-20
EIF6	-	-	1.40056	-	-	7.91e-11		PCIF1	-	-	-2.01699	-	-	1.87e-13
ZNF324	-	1.1725	-	-	0.00105455	-		WDR37	-	-	-2.50398	-	-	1.38e-09
TNFSF9	2.34855	2.00648	-	0.00292399	0.017387	-		LOC441454	-	-1.67672	-	-	0.0360305	-
KLF15	1.70041	1.8323	-	0.000714191	9.76e-06	-		LOC107987078	-1.68659	-	-	0.0119641	-	-
HNRNPA2B1	-	-	1.51339	-	-	1.92e-20		HIF1AN	-	-	-1.1646	-	-	0.000161744
DDX10	-	-	1.10245	-	-	0.000168688		C2CD5	-	-	-2.18458	-	-	2.54e-10
PPP2R5B	1.36264	-	-	2.36e-08	-	-		LOC105377290	-	-1.61132	-	-	0.000246944	-
IER2	1.98178	-	-	1.74e-15	-	-		CYSRT1	-	-1.23139	-	-	0.0434931	-
HEXB	-	-	1.91993	-	-	2.2e-21		LPAR4	-2.26426	-1.42449	-	1.93e-08	0.00403055	-
HARS	-	-	1.27109	-	-	2.25e-05		PNPLA6	-	-	-2.78323	-	-	2.94e-29
ALG9	-	-	1.48822	-	-	1.86e-05		P2RX1	-	-	-3.30497	-	-	4.18e-27
NDRG1	-	1.3601	-	-	0.000221438	-		ARRB1	-	-	-1.2571	-	-	6.93e-09
WDR63	-	1.85672	-	-	0.011501	-		ZNF519	-1.33284	-1.25429	-	1.24e-05	1.15e-08	-
ISG20	1.83128	2.13462	-	2.95e-05	2.58e-07	-		BCKDHB	-	-1.00162	-	-	8.05e-06	-
PPIAP13	-	1.22559	-	-	0.0146367	-		C15orf39	-	-	-2.67959	-	-	1.73e-10
MT1M	2.9986	-	-	0.0153548	-	-		NRON	-	-2.06702	-	-	0.00643675	-
SLC30A3	-	2.29855	-	-	0.0497104	-		MMRN1	-1.419	-	-	3.1e-12	-	-
SERPINB2	-	1.79343	-	-	0.000246944	-		MKL1	-	-	-2.77044	-	-	7.27e-13
CAPZA1P	-	1.68817	-	-	0.046751	-		ARNTL	-	-	-1.56106	-	-	0.000469238
BDNF	-	1.04893	-	-	0.000215873	-		APOBEC3F	-	-	-2.88933	-	-	2.08e-09
KYNU	-	-	1.2368	-	-	8.65e-08		GNGT2	-	-	-1.71356	-	-	0.00328525
CCDC25	-	-	1.47988	-	-	0.00058673		PCNX3	-	-	-3.16079	-	-	1.7e-08
PPP2CA	-	-	1.26018	-	-	6.74e-13		STAT5A	-	-	-1.4553	-	-	1.08e-06
ZNF593	1.15196	1.7049	-	0.000438423	2.51e-08	-		PPCDC	-1.03482	-	-1.06441	0.0128645	-	0.0116372
CARD10	1.37052	-	-	0.0122169	-	-		LHX4	-	-1.25684	-	-	0.0273825	-
RAB3C	-	1.35935	-	-	0.00454329	-		LOC107986334	-	-1.2402	-	-	0.028535	-
LOC105369197	-	1.61211	-	-	0.0404785	-		LOC107986457	-	-1.61934	-	-	0.0342334	-
RNMT	-	-	1.82384	-	-	2.33e-08		NCOA3	-	-	-1.23649	-	-	0.000154803
STK16	-	-	1.41862	-	-	7e-06		TGFBR2	-	-	-1.20895	-	-	0.000136494
SPCS2	-	-	1.55999	-	-	8.26e-05		CASC3	-	-	-1.43976	-	-	6.06e-05
SDHC	-	-	1.43143	-	-	2.46e-10		DEK	-1.06063	-	-	2.27e-07	-	-
STAG1	-	-	1.12855	-	-	0.00129669		BMPR1B	-1.43961	-	-	1.08e-07	-	-
KMT5B	-	-	1.91743	-	-	3.8e-06		IK	-	-	-1.00901	-	-	0.00124195
ACKR3	-	1.32903	-	-	0.0194893	-		LOC100129484	-	-1.04996	-	-	0.0487383	-
UBALD1	1.07477	-	-	0.00952508	-	-		HAL	-	-	-3.12959	-	-	0.000108835
GPR50	2.8236	3.27461	-	3.74e-36	2.36e-14	-		IRX5	-1.10164	-	-	0.00071634	-	-
ZNF654	1.04453	-	-	3.44e-07	-	-		MAGT1	-	-	-1.19721	-	-	0.00100603
AKIP1	-	-	1.08028	-	-	0.0141944		CDKN1A	-	-	-1.91575	-	-	2.26e-06
NANS	1.40243	1.26982	1.47105	3.37e-06	1.5e-05	8.11e-09		ARHGAP1	-	-	-1.44675	-	-	5.27e-07
TARSL2	-	-	1.08735	-	-	0.00937779		MTTP	-1.35594	-	-	0.000853945	-	-
ACTR2	-	-	2.88536	-	-	2.49e-39		DNA2	-	-1.15978	-	-	0.00134394	-
RPL35AP32	-	1.34933	-	-	1.45e-05	-		PSAP	-	-	-1.42421	-	-	8.69e-05
COP1	-	-	1.62423	-	-	6.44e-06		NUBP1	-	-	-2.81113	-	-	1.37e-09
HMGCL	-	-	1.59794	-	-	1.1e-05		EVI2B	-	-	-4.1402	-	-	1.08e-50
DTYMK	-	-	1.91861	-	-	3.17e-06		ATF4	-	-	-1.63583	-	-	1.61e-08
TMEM198	-	1.11735	-	-	0.00171849	-		CEP152	-1.39838	-1.07597	-	1.18e-05	0.00379917	-
MFSD1	-	-	1.58369	-	-	2.05e-18		ZNF528	-	-1.43678	-	-	0.00602398	-
IARS	1.11674	-	-	2.43e-06	-	-		PRKAG2	-	-	-1.81228	-	-	1.13e-05
GFRA2	-	1.99712	-	-	0.0191715	-		ZMYM1	-	-1.00221	-	-	0.000116014	-
CDC5L	-	-	1.47066	-	-	1.53e-07		PCDHGA5	-	-1.25379	-	-	0.0474783	-
PBDC1	-	-	1.55789	-	-	1.76e-05		CLEC19A	-1.47229	-	-	0.00384875	-	-
COPS3	-	-	2.19979	-	-	1.7e-21		SLC35E2A	-	-	-2.24822	-	-	3.27e-05
GALNT8	1.68663	-	-	0.000145822	-	-		HS6ST1	-1.1791	-	-	2.89e-06	-	-
SRMS	1.7134	-	-	0.0122268	-	-		IRGQ	-	-	-2.3895	-	-	5.42e-05
MFF	-	-	1.40679	-	-	1.07e-09		RUSC1-AS1	-	-1.12814	-	-	0.00631911	-
C19orf66	1.80668	1.75506	-	9.1e-05	0.000803426	-		PYGO2	-	-	-2.89039	-	-	6.39e-11
MOSPD1	1.12592	-	-	0.0105349	-	-		GIMAP2	-	-	-1.31533	-	-	1.51e-05
PSMD7	-	-	1.7838	-	-	2.2e-11		LOC105373234	-	-1.63882	-	-	0.00445125	-
CDK2AP2	1.76185	-	-	1.24e-12	-	-		LOC107984598	-	-1.68885	-	-	0.00526722	-
DECR1	-	-	2.17624	-	-	4.55e-21		LAMC1	-	-1.0468	-	-	0.0249111	-
MYL6	-	-	1.90821	-	-	1.39e-10		PRKD3	-1.04537	-	-	0.00027885	-	-
MPPE1	-	-	1.39506	-	-	5.71e-06		WIPI1	-	-	-1.01268	-	-	0.00832629
RAB1A	-	-	1.15728	-	-	3.86e-06		PPP2R1A	-	-	-3.17599	-	-	2.14e-19
EIF3B	-	-	2.06998	-	-	6.64e-11		PCDHGA12	-	-1.45115	-	-	0.0153157	-
BRK1	-	-	1.42142	-	-	3.57e-10		C6orf163	-	-1.51277	-	-	0.0193021	-
ACOT8	-	1.13298	-	-	0.0050946	-		LOC642846	-1.65669	-1.44389	-	0.00867327	0.000978307	-
COPS4	-	-	1.63427	-	-	1.07e-11		GPI	-	-	-1.61928	-	-	7.13e-18
ALG2	1.01699	1.03464	-	2.24e-06	3.85e-05	-		NOTCH1	-	-	-2.33933	-	-	4.97e-05
XKR7	1.10993	-	-	0.0214894	-	-		LOC107985137	-	-1.38088	-	-	0.0432644	-
MIF4GD	-	-	1.7301	-	-	4.37e-16		TMEM175	-	-	-3.57821	-	-	9.06e-13
JTB	-	-	2.43599	-	-	2.95e-48		DENND4B	-	-	-2.31281	-	-	2.31e-09
CISD2	-	-	1.05952	-	-	0.00169647		PPP1R15A	-	-	-1.19081	-	-	0.000300312
VPS45	-	-	1.21772	-	-	0.00389577		THEMIS2	-	-	-1.81274	-	-	1.1e-13
NET1	-	-	1.02069	-	-	0.0145921		DBF4B	-1.03964	-	-	3.16e-05	-	-
MTDH	-	-	1.66857	-	-	3.43e-18		H3F3AP4	-1.20588	-	-	0.0122741	-	-
ASCL1	-	2.89226	-	-	1.21e-06	-		NID2	-1.08604	-1.42736	-	0.00172076	0.000222193	-
RPL34	-	-	2.36343	-	-	1.95e-15		PTTG1	-1.19849	-	-	5.36e-05	-	-
ARL4C	-	-	3.82326	-	-	1.94e-62		IQSEC1	-	-	-1.70631	-	-	0.000110034
AEN	1.01502	-	-	3.73e-06	-	-		ADA2	-	-	-3.17734	-	-	2.88e-27
ARHGAP5	-	-	1.94513	-	-	5.54e-09		SELPLG	-	-	-4.14103	-	-	1.49e-35
TMEM199	-	-	1.647	-	-	3.23e-06		RAD51	-1.28158	-	-	0.0080165	-	-
PPM1K	-	-	1.26645	-	-	0.004033		NHSL2	-	-1.65467	-2.42799	-	4.41e-20	1.3e-08
SH3GL2	1.03062	-	-	0.000158568	-	-		STAT3	-	-	-1.72155	-	-	3.85e-16
NDUFA3P1	-	1.58759	-	-	0.0285773	-		STRA6	-1.47066	-	-	2.95e-09	-	-
SLC8A2	-	2.24428	-	-	0.000463137	-		SLC35A4	-	-	-2.08801	-	-	1.55e-08
EPB41	-	-	1.15753	-	-	0.000536374		RPRD2	-	-	-1.78995	-	-	5.1e-05
LOC105370275	3.17168	-	-	0.00468946	-	-		LOC107984993	-1.25861	-1.6366	-	0.0359044	0.000385521	-
CREB5	1.89285	-	-	5.2e-17	-	-		IGF2BP2-AS1	-	-1.57735	-	-	0.015384	-
LRRC39	-	2.16612	-	-	0.00218132	-		APCDD1	-1.38387	-	-	4.37e-08	-	-
DLX6-AS1	-	2.50175	-	-	0.0117321	-		TBL3	-	-	-2.4801	-	-	2.62e-06
LOC100419645	-	1.6471	-	-	0.014527	-		TMX2	-	-	-1.9229	-	-	9.53e-07
PIM1	1.33445	-	-	1.13e-06	-	-		FOXJ2	-	-	-2.51562	-	-	3.92e-09
CSRNP1	2.64963	2.21312	-	9.32e-20	2.03e-17	-		LOC105372226	-	-2.191	-	-	0.00271135	-
SCO1	-	-	1.44043	-	-	0.000268216		ARSI	-	-4.41181	-	-	1.11e-16	-
EIF2AK3	1.72311	-	-	3.25e-13	-	-		CPS1	-1.07435	-1.38098	-	2.5e-05	7.07e-05	-
NNMT	-	2.00235	-	-	0.00508661	-		KRT18P5	-	-2.12136	-	-	0.00436345	-
SRSF10	-	-	1.4111	-	-	3.95e-17		HMOX1	-	-	-3.06103	-	-	1.76e-21
UQCRFS1	-	-	1.53574	-	-	7.48e-11		MAD2L1	-1.53673	-	-	4.14e-09	-	-
CLU	-	1.12713	-	-	3.28e-08	-		PPIA	-1.30467	-	-	0.0318945	-	-
PMAIP1	1.93244	2.0931	2.99142	3.86e-10	1.35e-18	9.25e-21		LOC105375404	-	-1.40515	-	-	0.0234775	-
MLLT10	-	-	1.00296	-	-	0.000663268		C21orf58	-1.90484	-1.80508	-	0.00043984	1.79e-09	-
LOC100128546	-	1.13496	-	-	0.0339088	-		DNASE1L1	-	-	-1.72945	-	-	6.62e-12
DDX5	-	-	1.61319	-	-	4.93e-10		G6PD	-	-	-2.67388	-	-	2.07e-14
STC2	2.13878	-	-	1.56e-19	-	-		RNF144A	-	-1.1762	-	-	1.52e-06	-
SLC7A6OS	-	1.03563	-	-	0.0205238	-		ZMIZ1	-	-	-3.70969	-	-	9.18e-18
NUCB2	-	1.08082	-	-	1.21e-08	-		SLC44A2	-	-	-5.88474	-	-	8.31e-37
WHAMM	1.48997	1.22095	-	3.61e-06	0.00143217	-		PHF8	-	-	-2.67776	-	-	3.33e-09
MAP2K4	-	-	1.10793	-	-	0.0219484		NETO2	-	-1.15806	-	-	7.6e-11	-
MMP19	1.7612	-	-	0.0296093	-	-		FBXW11	-	-	-3.23914	-	-	2.59e-13
DTX3L	2.11051	-	-	0.00443766	-	-		RANBP3	-	-	-2.80033	-	-	1.75e-14
RUNDC3A	-	1.53256	-	-	0.00245682	-		IRF1	-	-	-1.41357	-	-	3.53e-11
PSMD4	-	-	1.09039	-	-	2.35e-09		CLIP4	-	-	-1.80339	-	-	7.58e-05
MED30	-	-	1.59573	-	-	4.45e-05		CD68	-	-	-2.7091	-	-	1.09e-23
ARF6	-	-	1.28008	-	-	8.73e-06		TEP1	-	-	-1.57596	-	-	3.28e-08
LRRC75A-AS1	-	-	1.34644	-	-	1.54e-07		LZIC	-	-	-1.05467	-	-	0.00582534
LOC112267857	-	1.75755	-	-	0.0306579	-		SIPA1L1	-	-	-2.48392	-	-	1.64e-12
ADARB2	1.02131	-	-	0.00650762	-	-		RRAS	-	-	-1.75204	-	-	0.000692084
KLF9	-	1.13626	-	-	0.0336191	-		DHFR	-2.23197	-1.03421	-	3e-05	0.0205489	-
AKAP9	-	-	1.03176	-	-	3.28e-05		LINC00894	-1.3122	-	-	0.0437159	-	-
RELL2	-	1.3574	-	-	0.0017669	-		HGS	-	-	-2.32335	-	-	1.68e-10
CKAP5	-	-	1.27522	-	-	3.19e-05		TRIM8	-	-	-2.13063	-	-	2.84e-08
RPS20P11	-	1.67984	-	-	0.0247935	-		SVIL	-	-	-2.15108	-	-	2.08e-07
AP2S1	-	-	2.06521	-	-	3.45e-27		NPTN	-	-	-3.85375	-	-	2.69e-14
HES4	-	1.37918	-	-	0.00120663	-		SORBS3	-	-	-1.56809	-	-	0.0247415
MITD1	-	1.01784	-	-	0.00217455	-		PCNA	-1.32021	-	-	6.51e-09	-	-
LSM1	-	1.37872	2.09588	-	1.83e-08	1.76e-10		STAT2	-	-	-1.14368	-	-	0.000246154
LUZP1	-	-	1.26562	-	-	0.00141032		MAGED2	-	-	-1.34691	-	-	2.35e-07
DDIT4	1.43234	1.17487	2.45779	2.78e-12	2.09e-07	8.82e-14		PRR36	-	-1.08764	-	-	0.000177168	-
POP7	-	-	1.43442	-	-	0.000184046		SNX18P16	-	-1.47851	-	-	0.00855161	-
PLSCR1	1.11438	-	-	0.00943023	-	-		LOC100129381	-	-1.66651	-	-	0.0406719	-
MC1R	-	1.24104	-	-	0.00724792	-		PODXL	-	-1.71049	-	-	1.22e-29	-
CAND1	-	-	1.09927	-	-	3.13e-05		ANTXR1	-1.01219	-	-	6.05e-06	-	-
PPFIA3	1.13568	-	-	1.03e-06	-	-		DCP1A	-	-	-1.91359	-	-	3.64e-07
NFATC2	1.74273	1.52154	-	0.03106	0.0252398	-		KIAA0513	-	-	-1.65952	-	-	5.27e-10
LGALS9	-	2.73096	-	-	1.87e-07	-		H2AFX	-1.39216	-	-	8.65e-14	-	-
LOC105371729	-	1.47012	-	-	0.0194893	-		MED29	-	-	-1.40577	-	-	1.8e-10
UBA3	-	-	1.62292	-	-	7.51e-10		SLC1A5	-	-	-1.59781	-	-	0.000197547
KIF1A	-	1.06913	-	-	8.66e-07	-		PIAS1	-	-	-2.03857	-	-	3.96e-12
MFAP5	-	1.92288	-	-	0.014215	-		PWAR5	-	-1.41718	-	-	1.54e-15	-
STMN4	1.33303	1.79517	-	2.79e-06	0.000110198	-		RIN3	-	-	-2.32176	-	-	5.8e-15
ZNF644	-	-	1.86385	-	-	2.61e-14		MYORG	-	-1.44397	-	-	3.01e-08	-
RBX1	-	-	1.82193	-	-	2.33e-19		COL9A1	-1.70173	-1.38135	-	5.57e-06	5.28e-05	-
LOC107986346	-	1.50452	-	-	0.00517378	-		FAM76A	-	-	-1.0077	-	-	0.00161608
IL6ST	-	-	1.38688	-	-	2.97e-05		FCGR2A	-	-	-2.13362	-	-	1.94e-13
APLN	1.00633	-	-	0.047619	-	-		ATXN7L3	-	-	-1.06381	-	-	0.0327485
MAP3K14	1.08697	-	-	0.000581693	-	-		PTPN18	-	-	-1.60823	-	-	9.99e-12
KCNN1	-	1.10374	-	-	0.0499442	-		LNPK	-	-	-1.624	-	-	2.61e-05
TNFSF13B	-	-	1.25652	-	-	9.72e-09		LOC107987256	-	-1.79789	-	-	0.00412799	-
ANKRD42	-	-	1.07144	-	-	0.0298582		LOC105378077	-	-2.53278	-	-	0.000133433	-
RPS3AP12	-	1.12202	-	-	0.0118254	-		CSGALNACT2	-	-	-1.38205	-	-	0.000179729
NR2E1	-	1.97874	-	-	0.0133394	-		NUF2	-1.11378	-	-	0.000222012	-	-
CLIC2	-	-	1.84498	-	-	1.23e-08		RCSD1	-	-	-1.40976	-	-	1.88e-08
LOC101928425	-	1.56917	-	-	0.0402298	-		PDCD6IP	-	-	-1.49988	-	-	1.49e-08
IRGM	-	1.87186	-	-	0.0221226	-		LOC102724660	-1.28063	-1.44284	-	0.0189606	0.0218482	-
KCNMB2	-	1.37605	-	-	0.0181788	-		CD93	-	-1.66834	-	-	0.0088918	-
PSMD8P1	-	1.15494	-	-	0.0147068	-		LOC107983974	-1.7495	-2.13563	-	0.000374878	5.39e-05	-
GABARAPL2	-	-	2.0177	-	-	4.99e-22		LDLRAD3	-	-	-3.82194	-	-	2.3e-09
TMEM273	-	-	1.47153	-	-	1.22e-06		HUNK	-1.06148	-1.0996	-	5.57e-06	9.87e-05	-
MRM2	-	-	1.3553	-	-	7.9e-06		VPS13A	-	-1.0622	-	-	2.38e-07	-
PUSL1	1.12562	-	-	0.00510512	-	-		FANCA	-1.25629	-1.21912	-	2.19e-09	1.27e-08	-
SGK2	-	1.65255	-	-	0.01997	-		GEN1	-1.22389	-	-	1.02e-05	-	-
LARS	-	-	1.11066	-	-	7.46e-05		PTPN6	-	-	-2.55729	-	-	4.23e-23
SYT14	-	1.11533	-	-	0.00365606	-		ADGRE2	-	-	-3.83418	-	-	2.76e-41
HAVCR2	-	-	1.60843	-	-	4.28e-06		ZNF581	-	-	-1.36728	-	-	2.84e-05
DNM1L	-	-	1.16353	-	-	9.04e-05		GRAMD1C	-1.65383	-	-	0.000751294	-	-
TUBE1	-	1.303	-	-	3.37e-06	-		AAAS	-	-	-2.14514	-	-	1.62e-07
UPF3A	-	-	1.01518	-	-	0.00856058		SLC34A3	-	-1.58963	-	-	0.00528165	-
CHRDL1	-	1.05618	-	-	0.0458258	-		SLC20A1	-	-	-1.1808	-	-	0.00460566
EEF1A2	1.54639	2.34229	-	2.51e-07	2.57e-08	-		VAV2	-	-	-1.99261	-	-	0.00161717
LOC107986606	2.62935	-	-	0.0017797	-	-		NFYC	-	-	-1.36087	-	-	3.67e-07
OCIAD2	1.08093	-	-	0.00850114	-	-		MKRN2OS	-	-1.71543	-	-	0.0282001	-
NEUROD1	-	2.44865	-	-	0.0344589	-		USP5	-	-	-3.0025	-	-	6.33e-23
TMA7	-	-	1.53389	-	-	9.21e-05		LCP2	-	-	-1.51361	-	-	5.26e-11
DHRS7	-	-	1.30628	-	-	5.47e-12		SLC35C2	-	-	-1.1468	-	-	0.000851632
HAPLN2	1.09485	-	-	0.045526	-	-		LRP1	-	-	-2.37115	-	-	1.39e-13
PLEKHO1	-	-	1.51305	-	-	9.64e-12		SGPP2	-1.55285	-	-	5.41e-13	-	-
OAS2	3.22251	2.75008	-	3.73e-08	2.24e-05	-		HDAC4	-	-	-1.30554	-	-	0.0210318
PSME2P2	-	2.07914	-	-	6.8e-06	-		TACC3	-1.22102	-	-	4.95e-08	-	-
BRMS1	-	-	1.17985	-	-	2.59e-07		NCKIPSD	-	-	-1.43316	-	-	0.0198455
BEND4	-	1.87448	-	-	0.0296424	-		IDH2	-	-	-1.10252	-	-	0.000124506
PIP4K2A	-	-	1.72622	-	-	3.04e-09		LOC107986862	-	-2.03907	-	-	0.00341374	-
RPL18P3	-	1.53432	-	-	0.0337464	-		AIF1L	-1.56151	-	-	4.93e-10	-	-
PPID	-	-	1.02018	-	-	0.00249064		MECP2	-	-	-2.12679	-	-	1.85e-09
RPL17P34	-	1.32735	-	-	8.68e-05	-		SKA3	-1.75084	-	-	0.000880044	-	-
TCERG1L	2.2725	-	-	0.00416343	-	-		CD9	-1.13225	-	-	0.000155545	-	-
CGRRF1	-	1.21347	-	-	4.63e-05	-		PRG4	-	-1.45398	-	-	0.0448458	-
FAU	-	-	1.1588	-	-	8.61e-05		CENPA	-1.06338	-	-	0.0323105	-	-
NDUFS6	-	-	1.97106	-	-	2.3e-16		MYO1F	-	-	-2.42124	-	-	9.77e-30
TBC1D10A	-	1.0144	-	-	0.0080131	-		LAPTM5	-	-1.68024	-4.09873	-	0.00686554	1.02e-37
STXBP5-AS1	-	2.21989	-	-	0.0209734	-		ZNF66	-1.88381	-2.15096	-	0.027281	0.000475581	-
MYT1L	-	1.95231	-	-	0.029687	-		EMILIN3	-1.46162	-	-	0.00547104	-	-
SNRNP25	-	-	1.93935	-	-	5.03e-12		ATXN2L	-	-	-1.78139	-	-	2.51e-05
RPL21	-	-	1.53496	-	-	2.58e-09		STK38	-	-	-1.44672	-	-	4.53e-06
S100A10	-	-	1.1617	-	-	5.5e-05		CD44	-	-	-1.62899	-	-	9.84e-13
YKT6	-	-	1.50087	-	-	7.38e-06		LCP1	-	-	-2.04477	-	-	1.11e-17
STAMBPL1	-	1.24247	-	-	0.00660534	-		SUPT5H	-	-	-1.986	-	-	3.53e-10
BAG1	-	-	1.80378	-	-	3.05e-15		LPCAT2	-	-	-1.24076	-	-	9.45e-07
PARK7	-	-	2.38827	-	-	4.43e-27		GAS7	-	-	-1.10653	-	-	0.00530884
NGFR	-	1.04933	-	-	0.00257216	-		TMEM109	-	-1.03429	-	-	5.08e-07	-
SP100	-	1.7262	-	-	0.00257656	-		SLC35E2B	-	-1.05316	-2.30544	-	6.13e-05	3.29e-10
LOC100420911	-	1.75365	-	-	0.0176874	-		HM13	-	-	-1.02439	-	-	3.83e-07
CTDSPL2	-	-	1.89803	-	-	7.63e-22		ZNF124	-	-1.19779	-	-	0.00776107	-
CDCA7L	-	-	2.22609	-	-	1.14e-11		MAN2B2	-	-	-2.62442	-	-	8.56e-15
MEA1	-	-	1.6972	-	-	1.17e-16		LOC105377016	-	-1.47696	-	-	0.00893493	-
PTGS2	-	3.0854	-	-	5.34e-09	-		CYP7B1	-	-1.16928	-	-	0.0124329	-
SMC6	-	-	1.47816	-	-	0.000202285		GPR34	-	-1.76979	-	-	0.0111158	-
KBTBD2	-	-	1.45976	-	-	1.22e-06		SCARB2	-	-	-2.5892	-	-	2.38e-08
RIOK3	-	1.05728	-	-	6.42e-12	-		ATG2A	-	-	-1.18238	-	-	0.0455522
SERF2	-	-	1.74447	-	-	7.45e-10		THOC2	-	-	-1.00867	-	-	0.0293332
BCAS1	2.80164	1.98299	-	0.0149778	0.024967	-		ANKRD17	-	-	-1.46111	-	-	3.91e-08
NUPR1	2.91395	1.49913	-	9.31e-07	0.0170796	-		LOC105374216	-	-2.03068	-	-	0.00031349	-
RFC2	-	-	1.99806	-	-	2.9e-12		PSMA3-AS1	-	-1.07299	-	-	0.000274804	-
STX17	-	-	1.27392	-	-	1.1e-05		GMEB1	-1.14537	-	-	0.00896601	-	-
UBL4A	-	1.1878	-	-	0.00718763	-		DNHD1	-	-	-3.209	-	-	2.82e-08
TMEM220	-	1.97251	-	-	0.0295415	-		BCAT1	-	-	-1.25042	-	-	0.00516026
KARS	-	-	1.37219	-	-	1.08e-16		UBE2Z	-	-	-1.15228	-	-	0.000541833
SSU72	-	-	1.53118	-	-	3.6e-12		DNAAF3	-1.39017	-	-	0.000333575	-	-
VPS37A	-	1.08038	-	-	7.15e-08	-		TMEM161B	-	-	-1.87813	-	-	0.00183275
FRRS1	-	1.54037	-	-	0.02634	-		ADM5	-	-1.31312	-	-	0.0374229	-
HLA-DRB5	-	-	5.08615	-	-	3.8e-18		ZNF384	-	-	-5.07654	-	-	1.94e-29
DMGDH	2.89954	-	-	7.8e-09	-	-		HIST1H4I	-	-1.93635	-	-	0.00355365	-
HMOX1	1.805	1.70728	-	0.00117529	0.00134556	-		SLC14A2	-2.03723	-	-	1.97e-10	-	-
PAN3	-	-	1.70311	-	-	2.57e-12		HIST1H2BC	-	-1.30394	-	-	0.047673	-
KCNJ4	1.06259	1.60801	-	0.0407786	0.00407555	-		ADAMTS19	-	-1.42514	-	-	0.0218306	-
CCT8	-	-	1.11261	-	-	1.77e-05		KANK4	-	-1.87056	-	-	0.00590424	-
ACP1	-	-	1.05323	-	-	6.44e-05		SFT2D2	-	-	-1.15575	-	-	0.000678467
AKR1B1	-	-	1.53193	-	-	4.75e-05		STARD4-AS1	-	-1.01785	-	-	0.0075332	-
KCNH2	-	1.28476	-	-	0.000830489	-		GNAI2	-	-	-1.99102	-	-	7.65e-12
RPA2	-	-	1.57375	-	-	2.78e-19		PCDHB3	-1.0152	-1.3514	-	0.00587994	0.00835872	-
PGPEP1	1.03167	-	-	3.35e-06	-	-		SSH2	-	-	-2.3902	-	-	2.23e-06
METTL14	-	-	1.73348	-	-	1.07e-06		CKB	-	-	-4.05155	-	-	1.15e-16
JKAMP	-	-	1.07692	-	-	7.23e-06		RNF125	-	-1.4959	-	-	0.0317611	-
LOC729998	-	-	1.15394	-	-	0.00476419		SERTAD2	-	-	-2.52582	-	-	2.32e-10
MAFK	1.04906	1.28838	-	0.000170453	0.000147811	-		SUSD6	-	-	-1.83824	-	-	1.33e-11
ARHGAP26	-	-	1.41081	-	-	1.57e-05		LGR5	-1.17668	-	-	2.18e-05	-	-
C8orf59	-	-	1.70305	-	-	0.000484856		PCDHA10	-	-1.23663	-	-	0.00424183	-
LURAP1L	2.38895	2.71667	-	8.03e-05	9e-05	-		RBM47	-	-	-2.19109	-	-	8.75e-13
SKP1	-	-	2.05627	-	-	6.06e-34		PDPN	-1.24868	-	-	1.24e-06	-	-
TMEM269	-	2.07327	-	-	0.00884734	-		EFTUD2	-	-	-1.01223	-	-	3.74e-05
TMEM50A	-	-	1.20449	-	-	3.17e-06		MEGF10	-	-1.04037	-	-	1.2e-10	-
SPG7	-	-	1.10009	-	-	0.000346817		ADGRL2	-1.06465	-1.07674	-	3.46e-07	1.13e-07	-
FAM212A	-	1.93587	-	-	0.00102084	-		FKBP5	-1.03341	-	-1.28896	1.4e-06	-	0.000136494
PSMB10	-	1.08335	1.17531	-	0.00858726	1.56e-09		SMC4	-1.13845	-	-	5.26e-06	-	-
NPR3	1.36123	-	-	0.0264236	-	-		CTBP1-AS	-	-1.75195	-	-	0.00145172	-
CHMP2A	-	-	1.90474	-	-	4.51e-29		DYNLRB1	-	-	-1.30661	-	-	2.87e-05
ERICH2	-	2.04122	-	-	0.0176917	-		NAA60	-	-	-1.61505	-	-	2.32e-06
GDF6	-	2.63836	-	-	0.000140839	-		SCML1	-1.0532	-	-	9.24e-05	-	-
RYR2	-	1.58989	-	-	0.0022505	-		LOC101927551	-	-1.3878	-	-	0.0227904	-
MYL12B	-	-	2.00546	-	-	2.5e-35		HNRNPA1P48	-1.8607	-	-	0.00475442	-	-
OTULINL	-	-	2.3613	-	-	1.28e-32		RASSF5	-	-	-2.67371	-	-	3.65e-22
GATB	-	-	1.08061	-	-	0.0334597		SGSH	-	-	-1.7014	-	-	1.11e-10
RPL7	-	-	2.00934	-	-	1.13e-11		TRIM21	-	-	-2.33994	-	-	6.05e-07
CKLF	-	-	1.84002	-	-	5.07e-07		DAPK1	-	-	-1.76017	-	-	3.36e-09
MRPS11	-	-	1.04859	-	-	0.00152874		CCNI	-	-	-1.51819	-	-	5.21e-08
AHCYL1	-	-	1.12623	-	-	0.000475752		INSIG1	-	-	-1.19077	-	-	9.81e-05
ZNF425	-	1.16541	-	-	0.0126923	-		MAP4K2	-	-	-1.9781	-	-	2.71e-09
LYPD1	-	1.67345	-	-	9.89e-05	-		LOC105375615	-	-1.7603	-	-	0.0125474	-
ZBTB1	-	-	1.19679	-	-	0.000137482		ATP6V1B2	-	-	-1.94276	-	-	3.12e-13
VAMP8	-	-	2.25667	-	-	3.48e-14		MAN2A2	-	-	-1.2026	-	-	0.000212345
EPC1	-	-	1.38631	-	-	1.36e-12		NADK	-	-	-2.7846	-	-	1.6e-30
PNPT1	-	-	1.19193	-	-	0.000335479		DTX3L	-	-	-1.96228	-	-	2.13e-11
SNORA53	-	2.03113	-	-	0.0336899	-		FLT3LG	-	-	-2.58735	-	-	0.000206297
ATRX	-	-	1.09923	-	-	7.02e-09		IFNLR1	-2.36485	-	-	0.0219206	-	-
ELL2	1.1278	-	-	0.00517088	-	-		MGRN1	-	-	-3.78296	-	-	3.72e-17
SYF2	-	1.23521	-	-	1.89e-07	-		GRINA	-	-	-1.93112	-	-	2.03e-06
DES	-	1.5771	-	-	0.0191376	-		NFKBID	-	-	-3.7116	-	-	2.3e-11
IFI44	2.20252	2.12871	1.06261	5.93e-21	2.92e-10	0.00362312		RRM1	-1.06459	-	-	7.28e-05	-	-
RPL31P38	-	1.32045	-	-	0.00045038	-		SF3B2	-	-	-1.18888	-	-	1.36e-06
UQCRB	-	-	1.0023	-	-	0.00649549		MAST3	-	-	-3.22095	-	-	5.3e-17
SARS	1.19442	-	-	2.48e-06	-	-		PWAR6	-	-1.10541	-	-	6.63e-08	-
RPS28P7	1.56125	-	-	0.0143859	-	-		EIF5A	-	-	-2.05042	-	-	9.97e-14
NIT2	-	-	1.63009	-	-	1.91e-07		CHRNA3	-1.07878	-	-	0.000742804	-	-
PDGFRA	-	1.00974	-	-	0.00269916	-		NFE2L3P2	-	-1.65827	-	-	0.00541475	-
RPL6	-	-	1.24676	-	-	1.78e-09		SOX3	-1.20331	-	-	4.54e-05	-	-
TSPAN4	-	-	1.13509	-	-	0.00141493		LOC107987251	-	-1.49391	-	-	0.0223556	-
SLC33A1	1.12354	-	-	2.91e-07	-	-		ECEL1	-1.11364	-	-	1.22e-07	-	-
DNAJC12	1.00447	2.67043	-	0.0195454	0.000115117	-		TAF8	-	-	-1.60741	-	-	4.95e-05
ETFB	-	-	1.51632	-	-	2.04e-06		SGPL1	-	-	-1.37049	-	-	1.61e-06
MAN1A2	-	-	1.21845	-	-	0.000333316		MPZ	-	-1.35464	-	-	0.0323317	-
THOC6	-	-	1.52473	-	-	2.79e-06		LOC102723415	-	-1.10341	-	-	0.0324029	-
RER1	-	-	1.14034	-	-	3.95e-10		C1orf112	-1.09982	-	-	0.0028087	-	-
PSMD14	-	-	1.67078	-	-	3.55e-08		RAB1B	-	-	-3.63886	-	-	1.04e-32
ACADVL	-	-	1.22508	-	-	1.28e-05		RPL38	-	-	-1.31123	-	-	0.00267708
RP9	-	1.53942	-	-	3.48e-06	-		PPP6C	-	-	-2.43097	-	-	2.77e-16
FAM241A	2.25029	-	-	0.0044045	-	-		LINC01521	-1.16276	-1.08905	-	0.000858294	0.0121505	-
CPLX2	-	1.67019	-	-	0.00130907	-		RELA	-	-	-1.08821	-	-	0.0103016
YIF1B	-	-	1.63723	-	-	1.96e-24		MYBL2	-1.62396	-	-	4.23e-17	-	-
FOSB	2.85332	1.59664	-	2.34e-06	0.0152273	-		ZNF207	-	-	-1.73805	-	-	1.95e-14
STAT1	1.86941	1.69277	-	1.07e-16	5.4e-20	-		E2F1	-1.75121	-1.08484	-	7.15e-10	5.14e-06	-
RPS12P11	2.94216	1.31451	-	0.0324427	8.15e-10	-		HIST1H2BK	-	-1.22522	-	-	0.0420591	-
SLC7A1	1.14184	-	-	1.86e-07	-	-		PCDHA8	-	-1.39057	-	-	0.0385052	-
DEDD2	1.24933	-	-	1.06e-06	-	-		PGGHG	-	-	-3.33591	-	-	4.13e-08
CTPS1	-	-	2.04305	-	-	1.34e-09		PEX19	-	-	-1.132	-	-	0.00199079
EOGT	1.35698	-	-	0.00662952	-	-		KIRREL1-IT1	-	-1.54547	-	-	0.0160182	-
LOC645180	-	1.97247	-	-	0.00808868	-		RNF135	-	-	-1.92281	-	-	1.32e-09
RND1	-	2.64775	-	-	2.93e-11	-		ZIC2	-	-1.10736	-	-	5.77e-13	-
EPB41L2	-	-	2.36679	-	-	2.07e-17		PCDHGB7	-	-1.22174	-	-	0.00156142	-
ZGPAT	-	-	1.66383	-	-	6.57e-07		LINC00216	-	-1.55505	-	-	0.0137947	-
ICA1	1.53102	-	-	1.38e-05	-	-		STAT6	-	-	-2.06163	-	-	5.54e-11
MALT1	-	-	1.3342	-	-	0.00106872		ITM2B	-	-	-1.4432	-	-	2.97e-05
QRSL1	-	-	1.19549	-	-	0.0183099		TJAP1	-	-	-2.52362	-	-	1.86e-07
RLIM	-	-	1.26582	-	-	2.76e-05		DOT1L	-	-	-2.63671	-	-	1.34e-05
FLT1	1.77843	-	-	0.0385417	-	-		LOC105370928	-	-2.12367	-	-	0.00308676	-
SLU7	-	-	1.28656	-	-	8.53e-07		LOC107986673	-	-1.2997	-	-	0.00435903	-
CBWD2	-	-	1.35467	-	-	3.87e-06		LOC105375164	-1.48705	-	-	0.01592	-	-
C7orf50	-	-	1.54466	-	-	1.3e-12		NLRP1	-	-	-2.45149	-	-	2.31e-11
CTGF	1.0716	-	-	4.93e-07	-	-		EXOC7	-	-	-1.49382	-	-	9.72e-07
PALMD	-	1.12088	-	-	0.0326845	-		TMEM176B	-	-	-3.1163	-	-	0.000166407
BATF3	2.30994	-	-	0.0103599	-	-		REEP4	-	-	-3.56262	-	-	3.77e-19
SAMD4A	1.65927	-	-	6.92e-11	-	-		COG2	-	-	-1.2205	-	-	0.00133189
NSMCE2	-	1.00259	-	-	7.69e-05	-		NUMB	-	-	-4.24264	-	-	4.01e-47
RPS24P19	-	1.27132	-	-	8.85e-06	-		LIMD1	-	-	-1.92369	-	-	6.05e-07
HLA-C	-	1.93981	-	-	8.22e-06	-		SNN	-	-	-1.30997	-	-	1.12e-06
COPB2	-	-	1.99067	-	-	6.26e-13		C1QB	-	-	-1.39745	-	-	0.0136926
XPA	-	-	1.01093	-	-	0.000123407		CRB2	-1.32105	-	-	7.16e-17	-	-
KCNK3	1.04443	-	-	0.0147382	-	-		HDAC6	-	-	-1.49332	-	-	9.99e-07
THBS2	1.44883	-	-	3.53e-07	-	-		PRDM12	-1.66899	-	-	0.0253949	-	-
CRYAB	2.44771	1.95564	-	6.92e-11	0.000822907	-		TPM3	-	-	-1.92615	-	-	1.15e-14
UPP1	1.00882	1.83945	-	0.000219717	1.84e-17	-		AP5Z1	-	-	-1.61944	-	-	1.84e-09
AFTPH	-	1.21368	-	-	1.17e-08	-		RREB1	-	-	-2.17614	-	-	8.82e-08
SAMHD1	1.00511	-	-	0.0020531	-	-		FPGT	-	-1.06956	-	-	0.0159038	-
ZNF131	-	-	1.64205	-	-	1.08e-08		NEK4	-	-	-2.27903	-	-	5.69e-06
ETFA	-	-	1.66656	-	-	5.22e-17		LARP4B	-	-	-1.8958	-	-	3.9e-13
BCLAF1P1	-	2.01876	-	-	0.0345534	-		STIP1	-	-	-1.27521	-	-	3.32e-06
RASD1	-	1.6207	-	-	0.0195512	-		PAQR7	-	-	-1.62946	-	-	0.00831044
LOC107986454	1.43444	-	-	0.0175244	-	-		LOC101927550	-	-1.34152	-	-	0.0261682	-
ISL1	-	2.18755	-	-	0.0369399	-		FTH1P16	-	-	-2.20351	-	-	6.78e-05
CARMIL2	1.72402	-	-	6.9e-06	-	-		DTL	-1.93556	-1.1195	-	1.38e-09	2.9e-09	-
TMEM160	-	-	1.15908	-	-	0.000626358		TYMS	-1.55462	-	-	3.32e-08	-	-
RRP1	-	-	1.49915	-	-	8.28e-05		NELFA	-	-	-1.71864	-	-	1.1e-06
LOC107985793	-	1.85838	-	-	0.0414653	-		CHTF8	-	-	-1.2967	-	-	1.97e-06
LOC100420317	-	1.06389	-	-	0.0260979	-		C6orf89	-	-	-1.49336	-	-	1.43e-05
HCN2	-	1.71173	-	-	0.0239355	-		POM121	-	-	-2.01413	-	-	0.00151253
NRBF2	-	1.03373	-	-	0.00457552	-		GPER1	-	-1.54416	-	-	0.00783111	-
RELB	2.32089	1.79652	1.01182	7.93e-08	2.83e-06	0.00446859		SMOC1	-2.27844	-1.70688	-	7.09e-19	6.83e-08	-
C1orf61	-	2.0593	-	-	0.00110392	-		LOC105377148	-	-1.55058	-	-	0.0203722	-
UCN	-	1.4733	-	-	0.0426826	-		ERGIC1	-	-	-3.08925	-	-	9.57e-22
DNAJB11	1.15516	-	1.78769	1.32e-05	-	5.94e-14		PABPC1	-	-	-1.07547	-	-	4.92e-05
REV1	-	-	1.68199	-	-	0.000105258		LRRC20	-	-1.01087	-	-	0.00169514	-
SCN1B	1.37732	-	-	0.00426574	-	-		MAP2K3	-	-	-1.94981	-	-	8.73e-11
MSANTD1	1.25738	-	-	0.0314968	-	-		TRAPPC9	-	-	-2.67319	-	-	8.94e-08
TBK1	-	-	1.39411	-	-	3.5e-08		MED1	-	-	-1.10465	-	-	0.000428632
ACBD5	-	-	1.28945	-	-	5.52e-05		GFOD1	-	-	-1.34708	-	-	0.0174725
PACRG	1.2707	-	-	0.000439108	-	-		ZNF592	-	-	-4.38684	-	-	1.99e-19
PBRM1	-	-	1.58973	-	-	3.37e-08		CBX5	-	-1.35737	-	-	0.000210359	-
ALDOC	-	1.67044	-	-	0.00297245	-		NUMA1	-	-	-1.29161	-	-	7.21e-07
PPIG	-	-	1.18233	-	-	2.49e-06		CBFA2T3	-	-	-2.33017	-	-	2.11e-12
C16orf87	-	-	1.076	-	-	0.00440801		SIGLEC9	-	-	-1.07528	-	-	0.0191549
ENKUR	-	1.30637	-	-	0.0202357	-		MAPRE2	-	-	-1.12618	-	-	3.16e-05
UQCRQ	-	-	2.22753	-	-	3.31e-16		GIMAP4	-	-	-1.14303	-	-	0.00146603
APAF1	-	-	1.63102	-	-	3.43e-14		ANKRD36	-	-1.2909	-	-	0.00171695	-
RBPJ	-	-	1.7548	-	-	8.7e-10		HLCS	-	-	-1.26312	-	-	0.0476424
RPS17P16	-	-	1.74734	-	-	9.51e-06		NBAT1	-	-1.65139	-	-	0.0128681	-
SAAL1	-	-	1.5916	-	-	2.94e-05		LOC112267900	-	-1.72942	-	-	0.0048561	-
P3H2	1.79227	-	-	3.11e-05	-	-		SRRM2	-	-	-1.97222	-	-	1.53e-14
CA13	-	1.76523	-	-	7.69e-05	-		TRAIP	-1.3105	-	-	0.00323023	-	-
CAMK2D	-	-	1.44207	-	-	1.32e-06		KLHL21	-	-	-1.87928	-	-	1.29e-05
GPR3	1.9813	-	-	1.01e-06	-	-		TMEM132D	-1.13011	-	-	3.52e-06	-	-
FKBP2	-	-	1.71322	-	-	3.14e-13		PECAM1	-	-	-2.28422	-	-	4.28e-11
EIF2B2	1.07501	1.23839	-	5.9e-05	8.3e-10	-		TMEM127	-	-	-3.63917	-	-	1.69e-18
LEFTY1	2.28231	-	-	0.00653423	-	-		POU3F2	-1.51226	-1.33312	-	1.1e-16	1.12e-18	-
FIBCD1	1.91393	-	-	0.0389245	-	-		AGO1	-	-	-1.09806	-	-	0.0175027
ORC4	-	-	1.95439	-	-	3.88e-15		ATP6V0C	-	-	-3.84308	-	-	4.97e-11
USP18	2.03861	1.96703	-	0.0158655	0.011407	-		CTSD	-	-	-2.08433	-	-	5.92e-18
LOC124865	-	1.20245	-	-	0.0429934	-		HIPK2	-	-	-2.04224	-	-	1.64e-07
RARA	1.27039	1.10558	-	3.61e-06	2.54e-07	-		EXTL3	-	-	-1.30485	-	-	0.0072935
OSBPL6	1.3118	-	-	7.44e-05	-	-		ERBB4	-1.04537	-	-	0.0004693	-	-
HLA-DQB1	-	-	2.18476	-	-	2.5e-07		SMPD4	-	-	-2.38083	-	-	2.34e-06
CXCL5	-	1.98631	-	-	0.040515	-		TMEM63A	-	-	-1.13872	-	-	0.00768058
NDUFA12	-	-	1.90982	-	-	1.63e-15		HILPDA	-1.07662	-	-	0.000821907	-	-
LOC112268133	1.67036	-	-	0.0163995	-	-		IGF2BP1	-1.24408	-	-	2.73e-08	-	-
PSMA3	-	-	1.70262	-	-	5.71e-07		PIK3CD	-	-	-1.26467	-	-	2.93e-07
AOC3	-	1.34049	-	-	0.0323837	-		KIAA0319L	-	-	-3.43013	-	-	2.36e-18
PSMA2P3	-	1.60376	-	-	0.00289601	-		NCKAP5	-	-1.30824	-	-	0.000931602	-
C1orf123	-	-	1.36177	-	-	7.8e-08		HIST1H4L	-	-2.1045	-	-	0.00291881	-
ADI1	-	-	1.58001	-	-	7.94e-12		AASS	-1.01745	-	-	1.63e-06	-	-
STX8	-	-	1.47143	-	-	2.55e-05		METTL22	-	-	-1.09354	-	-	0.0445907
TALDO1	-	-	1.56048	-	-	6.93e-25		MUC3A	-	-1.11	-	-	0.0482747	-
LOC101928433	1.45105	1.65252	-	0.00171383	0.0169302	-		CALB1	-	-1.36965	-	-	4.37e-20	-
GRIA3	-	1.99958	-	-	0.0387302	-		LOC107986813	-1.48294	-1.51426	-	0.0467303	0.00394983	-
LOC112268113	-	1.28663	-	-	0.0315998	-		TMEM131L	-	-	-1.61194	-	-	1.78e-09
DENND1B	-	-	2.2999	-	-	1.27e-10		GCNT1	-1.09594	-	-	0.00451524	-	-
HOXD4	-	2.29663	-	-	0.000157567	-		RAB5C	-	-	-1.35279	-	-	4.23e-09
PRMT1	-	-	1.93563	-	-	1.48e-07		MIEF1	-	-	-1.85016	-	-	7.34e-06
PLK3	-	1.51689	-	-	3.86e-14	-		STRIP2	-	-1.44085	-	-	0.000789685	-
UBA2	-	-	2.66423	-	-	3.12e-30		RPL12P12	-	-	-3.72103	-	-	0.000581809
ARFGEF3	1.00416	-	-	3.22e-06	-	-		WBP11	-	-	-1.44183	-	-	0.000176545
NR4A1	2.59469	1.03683	-	1.01e-30	0.000465693	-		CDKL4	-	-1.97805	-	-	0.00636316	-
SLC30A9	-	-	1.36738	-	-	3.65e-05		LOC100421309	-	-1.21796	-	-	0.0352157	-
CCDC47	-	-	2.21831	-	-	9.4e-28		LOC107984988	-	-1.58784	-	-	0.0209584	-
IL17REL	1.96368	1.6804	-	0.0362164	0.0323435	-		ERBB3	-	-1.43765	-	-	0.031561	-
DCAF13	-	-	1.87948	-	-	3.07e-07		FURIN	-	-	-2.70196	-	-	2.18e-14
JAZF1	1.14126	1.33057	-	0.000517689	0.00514626	-		RHOT2	-	-	-3.11092	-	-	1.38e-26
GINM1	-	-	1.20791	-	-	5.98e-07		TRIM45	-	-1.13568	-	-	0.00221003	-
SNAP91	-	1.98068	-	-	0.00160923	-		PARPBP	-2.04193	-	-	1.2e-05	-	-
CRY1	1.29495	1.36431	-	2.1e-11	2.69e-17	-		MALAT1	-	-1.12535	-	-	2.56e-12	-
PDCD5	-	-	1.19701	-	-	0.000292878		ZNF33A	-	-1.16777	-	-	3.42e-06	-
CCT2	-	-	1.12199	-	-	1.43e-10		LOC105374839	-	-1.25985	-	-	0.0264287	-
ARF4P1	-	1.44901	-	-	0.0352475	-		PYGB	-	-	-2.92691	-	-	5.19e-23
CYP1A1	-	4.61155	-	-	2.21e-12	-		ENG	-	-	-3.67572	-	-	3.74e-19
DDX21	-	-	1.11523	-	-	1.91e-08		HIST1H2AL	-	-1.56581	-	-	0.0113789	-
CELF3	-	1.60438	-	-	0.000159797	-		SP110	-	-	-2.41714	-	-	3.86e-21
MRPL14	-	-	2.01446	-	-	2.93e-11		LOC102724250	-1.13845	-	-	0.00959893	-	-
ATP5PO	-	-	2.11215	-	-	2.77e-21		CBX5P1	-	-2.17021	-	-	0.00944309	-
CAMK2N2	1.03078	-	-	0.0201807	-	-		TIMELESS	-1.4188	-	-	1.57e-17	-	-
ERAP2	-	-	1.3918	-	-	0.0211263		RC3H1	-	-	-1.84868	-	-	2.35e-08
TRIM66	1.35558	-	-	2.39e-08	-	-		SUMF2	-	-	-1.80978	-	-	2.89e-11
TRH	-	2.16122	-	-	0.00132	-		GABPB2	-	-	-1.16544	-	-	0.0227897
SUB1	-	-	2.27845	-	-	7.71e-21		RAC2	-	-	-2.16394	-	-	2.48e-14
DARS	-	-	1.15366	-	-	1.33e-05		LOC284581	-	-1.24045	-	-	0.0141779	-
ITFG1	-	-	1.04924	-	-	0.000220945		GPN2	-	-	-2.34365	-	-	1.72e-06
CHMP4C	3.72698	-	-	0.000718305	-	-		NRAP	-1.45463	-	-	0.0231581	-	-
GADD45B	4.01387	2.72513	1.60104	1.01e-30	3.51e-22	0.000532927		CD300E	-	-	-2.29819	-	-	3.38e-12
FAM96A	-	-	2.06339	-	-	9.23e-18		EFS	-1.14755	-1.04353	-	4.65e-09	2.78e-09	-
DNAJC15	-	-	1.74097	-	-	1.25e-16		CBX2	-1.16574	-1.16456	-	6.92e-10	7.54e-09	-
SLC35B1	-	-	1.11302	-	-	2.13e-05		PRKAB2	-	-	-1.21969	-	-	0.0280461
HEXA	-	-	1.69849	-	-	7.37e-08		ERVFRD-1	-	-1.97829	-	-	0.00322675	-
ULBP1	2.78623	1.93078	-	8.3e-15	0.00177395	-		ZFAT	-	-	-2.74294	-	-	1.05e-07
AOC2	1.51029	1.08098	-	0.00112163	0.0377113	-		AP1G1	-	-	-1.56172	-	-	3.92e-05
PHLDA1	1.05944	-	-	2.27e-07	-	-		PIK3AP1	-	-	-2.77358	-	-	1.8e-21
RPL26	-	-	1.01637	-	-	0.000439731		SUCLG2	-1.03653	-	-	0.00684335	-	-
GBP1	-	1.82078	-	-	0.0118025	-		PCDHB12	-	-1.17113	-	-	0.0401594	-
C14orf119	-	-	1.59149	-	-	7.43e-08		PTK2B	-	-	-2.62244	-	-	1.35e-40
COMMD8	-	-	1.94291	-	-	4.15e-14		LOC100129940	-	-1.75095	-	-	1.28e-12	-
THUMPD1	-	-	1.90339	-	-	2.3e-09		IKZF1	-	-1.59362	-1.36618	-	0.00100893	1.9e-06
HTATSF1	-	-	1.0001	-	-	0.00011328		LOC105370170	-1.15801	-2.42493	-	0.0414349	9.32e-08	-
RGS7BP	2.11856	1.5053	-	3.38e-08	0.0448458	-		SIRPB1	-	-	-2.3117	-	-	9.06e-06
TRIM14	-	1.85704	-	-	0.00618396	-		LOC107986523	-	-1.53754	-	-	0.00298652	-
PNP	-	1.06791	3.47954	-	0.000277577	7.18e-37		ANTXR2	-1.15187	-	-	0.000275562	-	-
TNFAIP8L2	-	-	1.48672	-	-	0.0030774		NUP210	-	-1.2537	-	-	6.3e-14	-
CAMSAP1	-	-	1.51459	-	-	7.17e-05		ATP1A1	-	-	-1.69271	-	-	8.89e-16
LRP2BP	1.4794	-	-	0.000291147	-	-		ADGRE1	-	-	-3.1598	-	-	9.92e-18
KCNJ10	2.0895	-	-	0.0156756	-	-		CD248	-	-1.06467	-	-	0.0240672	-
PCNT	-	-	1.45789	-	-	2.92e-11		RYR3	-	-1.18209	-	-	0.0128792	-
PMEPA1	1.06318	1.2023	-	2.15e-06	8.19e-06	-		CKAP2	-1.27932	-	-	2.08e-09	-	-
A1BG	-	1.41268	-	-	0.0211457	-		ITGB2-AS1	-	-	-2.564	-	-	1.18e-05
PDIA6	-	-	1.49701	-	-	1.82e-14		HELLS	-1.607	-1.38494	-	0.000333575	4.51e-14	-
VEGFA	1.89662	-	-	2.05e-18	-	-		AMBRA1	-	-	-1.70656	-	-	2.32e-05
POP5	-	-	2.13074	-	-	3.04e-16		PXN	-	-	-3.67695	-	-	6.23e-21
STX1A	-	1.25678	-	-	0.005609	-		RRP12	-	-	-1.65261	-	-	4.33e-13
UBA52P5	-	1.44288	-	-	0.00016884	-		EAF1	-	-	-2.30547	-	-	8.9e-05
KLF6	1.09679	-	-	2.83e-07	-	-		PSME3	-	-	-2.08169	-	-	5.11e-11
B9D2	-	-	1.39001	-	-	0.0053074		CENPH	-1.71065	-	-	6.18e-09	-	-
NDUFA5	-	-	1.18729	-	-	0.000427362		ZNF418	-	-1.20287	-	-	0.00248445	-
GNA12	-	-	1.50471	-	-	0.000136494		SPAG5	-1.05746	-	-	7.43e-06	-	-
RANBP1	-	-	1.60205	-	-	2.36e-13		LOC105378796	-	-1.5746	-	-	0.01834	-
BMP8B	1.60434	-	-	0.0482235	-	-		UBQLN2	-	-	-4.30627	-	-	8.25e-39
CAMK2B	1.09736	1.90577	-	8.66e-05	0.00211491	-		MUL1	-	-	-1.16173	-	-	0.000949948
AHRR	1.81628	1.70626	-	0.00321893	0.000417687	-		TMCC3	-	-	-1.74157	-	-	0.000514493
PLEKHJ1	-	-	1.17058	-	-	1.63e-11		KIAA1755	-	-1.44032	-	-	0.00880697	-
GIGYF2	-	-	1.26247	-	-	1.13e-08		TCIRG1	-	-	-3.10955	-	-	1.11e-18
RPS12P32	-	1.04925	-	-	0.000304427	-		CYTH4	-	-	-1.46769	-	-	7.45e-12
PNPT1P1	-	2.09812	-	-	1.39e-06	-		PCDHGC4	-	-1.20718	-	-	0.021687	-
LDHB	-	-	3.09765	-	-	1.06e-19		CAMK4	-	-1.01989	-	-	0.00248445	-
PMS2CL	1.19253	1.38878	-	0.00834883	0.0234061	-		ZFYVE27	-	-	-1.61663	-	-	0.000932652
YY1	-	-	1.71826	-	-	9.47e-06		ZC3H18	-	-	-1.12908	-	-	0.00478945
DNTTIP2	-	-	2.16701	-	-	1.22e-25		PWARSN	-	-1.19553	-	-	0.00109962	-
SPINT2	-	-	2.35999	-	-	1.27e-43		SPATA2L	-	-	-1.30566	-	-	0.0265071
IFIT1	3.74596	3.62951	-	1.18e-34	6.4e-20	-		ATP1A2	-1.26005	-	-	5.45e-09	-	-
S100A6	-	-	1.20876	-	-	8.3e-05		EBF2	-1.79397	-1.51719	-	1.58e-06	0.00861473	-
ARHGAP9	-	1.34116	-	-	0.0369812	-		LINC01224	-1.33741	-	-	0.00185585	-	-
FIS1	-	-	1.72564	-	-	8.22e-11		NOXO1	-	-1.5409	-	-	0.0136356	-
TYMP	-	-	1.47652	-	-	9.88e-16		CCDC141	-2.65638	-	-	0.00149114	-	-
ITM2C	-	-	1.49299	-	-	7.38e-06		RGCC	-	-1.12468	-	-	0.0244943	-
ANP32A	-	-	1.79753	-	-	2.61e-11		IRX3	-1.58726	-	-	6.48e-05	-	-
LINC00963	-	-	1.66059	-	-	2.97e-06		ZNF724	-1.34042	-1.21397	-	0.0129812	0.00629902	-
HOXC4	-	1.50738	-	-	0.00439499	-		RB1	-	-	-1.71905	-	-	1.59e-06
HOXA3	-	1.45508	-	-	0.0315904	-		LOC105378694	-	-1.49773	-	-	0.0259528	-
MTHFD1	-	-	1.01824	-	-	0.00792543		LOC107984945	-	-	-2.24654	-	-	6.57e-05
PIFO	-	1.86295	-	-	0.00916741	-		CIITA	-	-1.53944	-	-	0.014799	-
VIRMA	-	-	1.18071	-	-	0.000802234		LASP1	-	-	-3.19051	-	-	2.2e-20
HOXB9	-	2.89357	-	-	0.000112555	-		RPTOR	-	-	-1.1221	-	-	0.0389644
NPTXR	-	2.20274	-	-	0.000137113	-		CDC7	-1.31764	-1.08858	-	4.83e-07	3.24e-07	-
UBE2QL1	1.54867	-	-	6.28e-07	-	-		NRARP	-1.05828	-	-	0.000292303	-	-
TMSB4XP4	-	-	2.10963	-	-	2.56e-12		ZNF772	-	-1.29311	-	-	0.0209712	-
LOC100129942	-	1.3912	-	-	0.0223629	-		GXYLT1	-	-1.14123	-	-	1.21e-09	-
CREB3L1	1.63377	-	-	0.016645	-	-		SLC12A6	-	-	-1.21124	-	-	0.00933621
CA8	-	1.34487	-	-	0.0268555	-		HIST2H2AC	-	-1.21073	-	-	0.0470587	-
LPAR6	-	-	1.36579	-	-	0.00172437		SMC2	-1.11265	-	-	1.26e-05	-	-
TNKS2	-	-	1.81265	-	-	1.5e-08		PFAS	-1.3453	-1.03686	-	2.87e-13	6.14e-09	-
ALDH2	-	-	2.41261	-	-	1.26e-28		SOX21	-1.45979	-	-	2.63e-09	-	-
LTK	-	2.56258	-	-	0.0212268	-		L3MBTL2	-	-	-1.13776	-	-	0.00309675
AP1S2	-	-	1.16158	-	-	1.12e-05		VPS39	-	-	-1.28641	-	-	1.12e-05
XBP1	1.54182	-	1.71749	2.18e-08	-	2.08e-09		GREM2	-1.08466	-	-	0.00587436	-	-
UNC5A	-	1.91282	-	-	0.00264364	-		ZER1	-	-	-3.17116	-	-	4.85e-09
PSMA2	-	-	1.12445	-	-	0.000516245		MAN2C1	-	-	-1.89442	-	-	1.27e-07
WRB	-	-	1.18396	-	-	0.0139473		ELF4	-	-	-2.02684	-	-	4.14e-06
DIRAS2	1.55702	1.58048	-	3.1e-09	0.000278988	-		GSR	-	-	-1.4982	-	-	0.00149173
CXCL11	5.8467	-	-	1.96e-11	-	-		GANAB	-	-	-3.93786	-	-	5.38e-34
ABHD12	-	-	1.083	-	-	0.000372419		SARAF	-	-	-2.77854	-	-	4.52e-10
NUP50-AS1	1.37333	-	-	0.0110414	-	-		LYPLA2	-	-	-3.12056	-	-	2.41e-20
GALK2	-	1.04661	-	-	0.00228739	-		FAM53C	-	-	-1.65964	-	-	0.000245833
EDRF1	-	-	1.25501	-	-	0.000356864		GALNT11	-	-	-1.7632	-	-	4.28e-07
CNTNAP2	-	1.35147	-	-	0.0401594	-		PKN1	-	-	-1.5186	-	-	8.43e-09
KPNB1	-	-	1.08051	-	-	0.0016306		ACSF2	-1.14131	-	-	0.038492	-	-
SARNP	-	-	1.65687	-	-	2.58e-10		APLN	-	-1.07197	-	-	3.42e-08	-
INPP1	1.45547	1.49843	-	0.00049464	0.000560109	-		BOC	-1.26079	-	-	1.02e-12	-	-
PPA1	-	-	1.9682	-	-	1.43e-18		MAP3K11	-	-	-2.5209	-	-	5.04e-10
TMEM70	-	-	2.00481	-	-	3.39e-08		LDHA	-	-	-1.87302	-	-	7.37e-15
ATP1A4	-	1.60148	-	-	0.0394297	-		ALG12	-	-	-2.88944	-	-	3.22e-06
REEP3	-	-	1.51189	-	-	0.00010716		TARS2	-	-	-1.80104	-	-	0.000870874
LOC285591	-	2.09736	-	-	0.0133814	-		ENTPD4	-	-	-1.19612	-	-	6.09e-06
TPI1	-	-	1.98986	-	-	1.16e-24		AMPD2	-	-	-1.85126	-	-	7.93e-09
SLC38A2	-	-	1.56215	-	-	7.89e-06		OSTM1	-	-	-2.08482	-	-	4.57e-07
HDAC5	1.0225	-	-	5.6e-06	-	-		NADSYN1	-	-	-1.26947	-	-	5.36e-07
ALPK3	1.29574	-	-	0.0065151	-	-		ARMH4	-1.33229	-	-	1.23e-12	-	-
JAG2	-	1.19447	-	-	0.042107	-		EME1	-1.22173	-	-	0.00444559	-	-
JPH4	-	1.3568	-	-	0.00084094	-		GINS3	-	-1.00257	-	-	0.0165995	-
PVR	1.04452	-	-	9.79e-06	-	-		FGF12	-1.04252	-	-	4.86e-05	-	-
TIMMDC1	-	-	1.72259	-	-	3.34e-07		ACVR2B	-	-1.19383	-	-	3.64e-10	-
TRAPPC3	-	-	2.05111	-	-	8.04e-24		DANT2	-	-1.94486	-	-	0.0035219	-
GTF2H1	-	-	1.66981	-	-	1.33e-10		BRCA2	-1.53389	-1.28243	-	0.00301697	2.21e-07	-
COG6	-	-	1.25103	-	-	0.000518002		YY1AP1	-	-	-1.24754	-	-	3.47e-08
SLC25A42	1.30529	1.02537	-	9.8e-05	0.0424366	-		CMTR1	-	-	-2.3984	-	-	1.38e-07
NDUFA1	-	-	2.26255	-	-	3.44e-29		ZNF611	-1.05415	-	-	0.045526	-	-
IFIH1	5.8799	-	-	5.15e-30	-	-		IL10RA	-	-	-2.68999	-	-	4.33e-34
ANAPC11	-	-	1.18536	-	-	1.16e-06		SCN5A	-	-1.95215	-	-	0.00306507	-
HAGLR	-	2.13933	-	-	0.0119616	-		IQGAP3	-1.42033	-	-	0.000190872	-	-
KCNK6	-	-	1.40256	-	-	1.49e-10		IL2RG	-	-	-1.48738	-	-	0.000346356
SNCAIP	-	1.63814	-	-	0.0140165	-		ITPRIP	-	-	-3.68805	-	-	3.44e-08
RRAD	2.19649	-	-	0.00555255	-	-		OAS3	-	-	-2.24936	-	-	1.34e-08
IRF1	2.55908	1.76908	-	6.21e-10	3.85e-05	-		RAB11FIP1P1	-	-1.35435	-	-	0.000386124	-
PCTP	-	-	1.30876	-	-	0.000257701		MCM2	-1.48646	-	-	1.56e-10	-	-
KCNJ3	-	1.72187	-	-	0.0490511	-		SH3PXD2B	-	-1.00507	-	-	3.92e-10	-
CARS	-	2.08509	-	-	4.03e-05	-		EMP2	-1.41822	-1.07697	-	3.85e-05	0.00196583	-
PHB	-	-	1.45359	-	-	8.91e-12		DLL3	-1.48757	-	-	1.8e-12	-	-
KRT222	1.94211	-	-	0.0269813	-	-		TANGO6	-	-	-1.05034	-	-	0.00526499
HPCAL4	-	1.6527	-	-	0.00081962	-		SFRP1	-1.3488	-1.69885	-	1.39e-08	7.27e-26	-
PPHLN1	-	-	2.24447	-	-	4.69e-22		RERE	-	-	-1.98438	-	-	7.62e-06
ATP5MGP2	-	1.43912	-	-	0.0107898	-		BCHE	-2.07924	-	-	8.23e-14	-	-
CLEC4A	1.98934	-	1.80685	0.000575877	-	5.67e-08		NRXN3	-	-1.14125	-	-	0.000139135	-
PAIP1	-	-	1.65463	-	-	1.11e-05		ZNF782	-	-1.09336	-	-	0.0366005	-
SLC8A3	1.01225	-	-	0.0391051	-	-		WARS	-	-	-2.87237	-	-	5.48e-18
TRMT112	-	-	1.18162	-	-	3.14e-08		C6orf118	-1.44434	-	-	0.00252467	-	-
SPRY4	1.06562	-	-	1.39e-06	-	-		P3H1	-	-	-2.60593	-	-	9.45e-09
NGF	2.55145	1.33309	-	0.00172818	0.00177011	-		CHST15	-	-	-3.14047	-	-	1.03e-14
BCLAF1	-	-	1.43943	-	-	5.06e-12		LATS1	-	-	-2.83467	-	-	9.66e-10
GARS	1.60605	-	-	5.09e-12	-	-		GTPBP1	-	-	-3.34714	-	-	3.18e-20
ACADM	-	-	1.75307	-	-	2.6e-12		NDUFA7	-	-	-2.30836	-	-	1.57e-08
CEBPG	1.6276	-	-	1.38e-14	-	-		VIPR1	-	-	-1.26551	-	-	0.0103923
BLVRB	-	1.18958	1.55331	-	2.84e-05	8.51e-10		PRTG	-1.12754	-1.93253	-	3.26e-08	6.08e-19	-
MTO1	1.1395	-	-	0.000752924	-	-		BAZ2A	-	-	-2.95805	-	-	1.08e-18
TAF11	-	-	1.24293	-	-	7.83e-06		KDM3B	-	-	-1.33041	-	-	0.000238716
EFNA3	-	1.72748	-	-	3.16e-05	-		GSTM1	-1.59487	-	-	0.00623276	-	-
TMSB4XP8	-	-	1.7139	-	-	4.87e-09		ZNF718	-1.12023	-1.37909	-	0.000301493	0.000289238	-
BHLHE40	2.32118	1.62841	-	3.52e-14	1.06e-08	-		LOC100507156	-	-1.56966	-	-	0.0196974	-
GTF3C6	-	-	2.31941	-	-	1.76e-17		CS	-	-	-4.16808	-	-	1.15e-51
NIFK	-	-	1.33046	-	-	0.000105258		EIF2S3	-	-	-1.03934	-	-	7.59e-06
DNAJB9	2.2797	1.98072	2.4877	2.08e-20	1.28e-19	8.33e-23		DYM	-	-	-1.57861	-	-	2.12e-11
DACT1	-	1.07386	-	-	0.00967011	-		RIPOR2	-	-1.60383	-1.34845	-	2.85e-16	5.43e-11
ABCE1	-	-	1.32002	-	-	0.000115174		SRSF2	-	-	-1.55999	-	-	1.83e-10
KLHL13	-	1.40255	-	-	0.0483098	-		CXCL16	-	-	-3.43415	-	-	5.55e-18
ATRN	-	-	1.8483	-	-	2.87e-06		PHLDB2	-1.19641	-	-	0.00126417	-	-
SLC25A12	-	-	1.47701	-	-	2.09e-05		KCTD20	-	-	-1.09708	-	-	0.000518141
PSMA1	-	-	2.27813	-	-	4.27e-32		SLC35C1	-	-	-1.01939	-	-	0.0277564
TOX2	-	1.47915	-	-	0.0263825	-		UNC119	-	-	-2.48025	-	-	3.22e-13
CCDC30	1.05529	-	-	1.63e-05	-	-		LOC102723331	-	-1.51564	-	-	0.0223978	-
LAMTOR2	-	-	2.09838	-	-	1.21e-15		HDAC7	-	-	-2.36622	-	-	6.15e-06
MRPL32	-	-	1.395	-	-	5e-06		LINC00982	-1.36028	-	-	0.0022389	-	-
CPSF3	-	-	1.07672	-	-	9.57e-07		MIR17HG	-1.14326	-1.03213	-	0.00935852	0.00613832	-
ARL1	-	-	1.26403	-	-	0.000316753		PRKAA1	-	-	-2.3426	-	-	6.03e-06
PAX6	-	1.02246	-	-	0.00233689	-		SLC37A2	-	-	-2.42079	-	-	3.84e-14
DDN	-	2.55358	-	-	0.00297245	-		SNRNP200	-	-	-1.56711	-	-	1.4e-09
CYSTM1	-	1.4508	-	-	3.74e-05	-		HACD4	-	-1.25282	-	-	0.0399603	-
RPS27P9	-	1.48511	-	-	4e-09	-		CDKL1	-	-1.23602	-	-	0.0322668	-
MEF2C	-	1.14028	-	-	0.00729231	-		KDELR1	-	-	-2.13508	-	-	8.34e-10
CDH23	-	1.06237	-	-	0.0477954	-		MRI1	-	-	-1.05455	-	-	0.00758462
PXDC1	1.38699	-	-	0.000935816	-	-		TMC6	-	-	-1.50469	-	-	8.89e-08
CACNA1A	-	1.68326	-	-	0.0409586	-		LOC107987081	-	-1.41255	-	-	9.91e-06	-
FAM86HP	-	2.28236	-	-	0.000159942	-		NLRC5	-	-	-2.72385	-	-	1.09e-11
HELQ	-	1.26859	1.27427	-	0.000232891	0.00680414		FBLN7	-	-1.09454	-	-	0.00663309	-
C6orf223	3.27651	-	-	0.00962503	-	-		TBC1D17	-	-	-1.90062	-	-	0.00828321
ALKBH4	-	-	1.00205	-	-	0.0112684		MIR4453HG	-	-1.68319	-	-	0.00427053	-
PTGER4	-	-	1.522	-	-	1.12e-08		LOC105374128	-	-1.2086	-	-	0.0476091	-
DSCAM	1.91779	-	-	6.9e-06	-	-		LINC00342	-	-1.57653	-	-	0.000289238	-
THYN1	-	-	1.46884	-	-	8.43e-09		ARAP1	-	-	-3.36151	-	-	6.2e-31
CHGB	-	1.8919	-	-	0.000719455	-		BARD1	-1.29578	-	-	0.000371584	-	-
MCHR1	1.109	-	-	0.0389245	-	-		C9orf16	-	-	-1.45955	-	-	2.48e-05
RPSAP26	-	1.09451	-	-	1.55e-09	-		PES1	-	-	-2.91052	-	-	6.88e-12
LAMTOR3	-	-	1.29768	-	-	4.16e-05		PPP1R16B	-	-1.15822	-	-	0.00486432	-
STMN2	-	2.06521	-	-	3.12e-06	-		LOC105375126	-	-2.31075	-	-	0.00097862	-
LOC101927245	-	1.60472	-	-	0.0372698	-		DGKQ	-	-	-1.65424	-	-	0.00326708
WDR55	-	-	1.10336	-	-	0.0012047		XPO5	-	-	-1.15452	-	-	0.000238787
PPIB	1.06211	-	1.77452	4.63e-05	-	6.85e-18		CCDC14	-1.01513	-	-	1.01e-07	-	-
ACTN2	1.87607	2.11896	-	0.000836543	0.00083298	-		ZC3H12B	-	-1.02815	-	-	0.025453	-
LOC107985728	-	2.05353	-	-	0.0474215	-		SRMP2	-	-1.70667	-	-	0.00796199	-
MCUB	-	-	1.92262	-	-	4.33e-22		CYFIP2	-	-	-2.52945	-	-	5.22e-25
SRSF3	-	-	1.5626	-	-	1.65e-24		EXO1	-1.6562	-	-	2.78e-05	-	-
HLA-DRB3	-	-	3.94746	-	-	1.77e-06		OXR1	-	-	-1.66579	-	-	2.87e-06
DDX42	-	-	1.28985	-	-	5.03e-05		IPO13	-	-	-1.41366	-	-	0.0116194
CNOT2	-	-	1.60335	-	-	2.74e-06		HMGB1	-1.31508	-	-	0.0127395	-	-
CPVL	-	-	2.72067	-	-	1.48e-22		TRNT	-	-1.11103	-	-	0.0298122	-
NIN	-	-	2.15758	-	-	4.1e-23		POLE2	-1.3154	-	-	0.0119817	-	-
PHLDB3	-	1.52724	-	-	0.000137036	-		PLXNB2	-	-	-1.73002	-	-	3.92e-07
SYT7	-	1.88545	-	-	0.00392438	-		GARS	-	-	-1.94413	-	-	1.31e-11
COX6CP6	-	1.89634	-	-	0.00448311	-		CRYBG3	-1.37268	-	-	1.05e-06	-	-
DSE	-	-	1.59704	-	-	3.64e-08		LOC107986755	-	-2.10187	-	-	0.00335901	-
MIAT	-	1.22996	-	-	0.00204444	-		CD46	-	-	-1.0408	-	-	0.00156079
POLE4	-	-	1.93764	-	-	3.16e-08		DBF4	-1.07812	-	-	0.00290781	-	-
NONOP1	2.65009	-	-	0.0452949	-	-		FTX	-	-1.02146	-	-	0.0249618	-
ELP4	-	1.06807	-	-	0.00075256	-		TTYH3	-	-	-5.44383	-	-	1.09e-35
CELF4	-	1.72406	-	-	0.00250426	-		LOC107985193	-	-1.71816	-	-	0.00689495	-
FAM161B	-	1.27103	-	-	0.0104939	-		SYNGR2	-	-	-2.10181	-	-	8.09e-17
JUND	1.24094	-	1.48606	0.00236076	-	3.32e-06		DIP2B	-	-	-2.25175	-	-	1.37e-12
TAB2	-	-	1.32422	-	-	3.38e-06		LOC112268282	-	-1.87022	-	-	0.00111207	-
SNUPN	-	-	1.23649	-	-	5.52e-05		G2E3	-	-	-1.21801	-	-	0.0280461
PVT1	1.54736	1.68619	-	2.77e-05	5.59e-11	-		SGO2	-1.5026	-	-	6.71e-05	-	-
RAB39B	1.60023	-	-	1.29e-08	-	-		FXYD5	-	-	-2.89636	-	-	2.32e-36
BTF3	-	-	1.18248	-	-	8.14e-10		FYB1	-	-	-1.76092	-	-	8.67e-19
CEBPB	3.00419	1.59528	-	1.09e-08	0.00143574	-		ARHGAP28	-	-1.3702	-	-	8.15e-10	-
FTH1P16	1.24985	-	-	0.048285	-	-		LOC399975	-	-2.03892	-	-	8.74e-06	-
ATP5PBP7	-	1.19282	-	-	0.0176874	-		NXF1	-	-	-3.55875	-	-	1.92e-23
SUCLG1	-	-	1.45977	-	-	1.33e-11		RAB11FIP4	-	-	-1.07632	-	-	0.00127393
MRPL54	-	-	1.47331	-	-	1.59e-05		FCGR3A	-	-	-2.41486	-	-	4.06e-05
RTRAF	-	-	1.45235	-	-	2.55e-16		MTMR14	-	-	-1.85677	-	-	3e-14
LDHAP3	-	1.06784	-	-	0.00245355	-		IPO9	-	-	-1.60782	-	-	1.7e-06
TTC41P	-	1.47539	-	-	0.0429094	-		GINS4	-1.3654	-	-	0.00645654	-	-
FH	-	-	1.20297	-	-	2.17e-07		DDX11	-1.43441	-1.29862	-	7.22e-07	5.42e-07	-
HNRNPD	-	-	1.01223	-	-	0.000640484		CCNB1	-1.86053	-	-	4.28e-13	-	-
NFKB1	-	-	1.75648	-	-	2.17e-08		NAV1	-	-	-1.68913	-	-	1.58e-05
GSC	3.28366	-	-	0.00338887	-	-		SKIDA1	-1.16923	-	-	3.76e-05	-	-
LOC105374304	-	2.06392	-	-	0.00894841	-		PLEKHG3	-1.41143	-	-	4.52e-06	-	-
REPS1	-	-	1.17843	-	-	0.0172562		TCTA	-	-	-2.89508	-	-	8.52e-15
RPS7P1	-	-	1.03362	-	-	0.0419006		CDCA8	-1.41194	-	-	0.000108222	-	-
CEP350	-	-	1.56185	-	-	1.2e-08		EEF2	-	-	-1.47285	-	-	3.15e-14
REEP1	1.00813	1.2855	-	6.84e-05	0.0478834	-		MCM6	-1.79902	-	-	1.13e-13	-	-
RHOD	-	1.36915	-	-	0.0334289	-		GNL3L	-	-	-1.76474	-	-	4.07e-08
LOC112268097	-	2.2231	-	-	0.00556638	-		ZNF385A	-	-	-1.45057	-	-	0.00102364
SPOP	-	-	1.85628	-	-	6.21e-10		NCAPG	-1.30645	-	-	9.42e-06	-	-
PSMA6	-	-	2.34913	-	-	6.21e-28		SLC11A1	-	-	-3.41039	-	-	4.81e-10
OGFR	-	-	2.74432	-	-	2.84e-15		HPS4	-	-	-2.25214	-	-	1.58e-07
PMVK	-	-	1.38135	-	-	3.97e-08		DOCK10	-	-1.12469	-	-	0.00429404	-
RPL15P18	-	1.2845	-	-	0.00158642	-		ZNF726	-	-1.184	-	-	0.0468326	-
HAP1	1.01651	-	-	5.83e-05	-	-		TAGLN	-	-	-1.73385	-	-	0.00198677
STYXL1	-	-	1.17536	-	-	0.000213761		ARHGEF2	-	-	-2.31997	-	-	6.29e-09
DNAJC3	1.30967	-	1.05562	1.73e-10	-	1.08e-07		GNG7	-	-	-2.11006	-	-	0.00235058
HDAC3	-	-	1.56073	-	-	3.67e-16		CEP97	-	-1.25616	-	-	0.000325964	-
OLFM1	-	1.85814	-	-	0.000184849	-		TRDMT1	-1.25297	-	-	1.4e-06	-	-
CCNH	-	-	1.89116	-	-	1.05e-10		LOC105369699	-	-1.51087	-	-	0.0294157	-
SH2D3C	1.51922	-	-	1.33e-11	-	-		LOC107984837	-	-1.78943	-	-	0.01997	-
ATP6V1D	-	-	2.28695	-	-	1.59e-24		SIK2	-	-	-1.58159	-	-	0.00673147
PPP1CC	-	-	1.14112	-	-	2.41e-09		DOC2GP	-	-1.84304	-	-	0.0487721	-
SLC44A1	-	-	2.04171	-	-	1.25e-15		LOC107985851	-	-1.58275	-	-	0.0163444	-
ANXA2P2	-	-	1.70205	-	-	3.1e-09		CTSB	-	-	-1.23697	-	-	7.43e-06
CHRNA4	1.05064	-	-	0.00112813	-	-		COMMD4	-1.03773	-	-	9.46e-05	-	-
OSTC	-	-	2.40203	-	-	4.2e-16		MADD	-	-	-1.38325	-	-	0.00159773
DUS2	-	-	1.10931	-	-	0.00215409		TRIQK	-	-	-1.04323	-	-	0.0210676
ATP5PBP3	-	1.1844	-	-	0.0293159	-		DANT1	-	-1.72846	-	-	0.00595238	-
IFI44L	1.67379	1.52987	-	5.64e-10	1.46e-08	-		ARRB2	-	-	-1.06168	-	-	0.000582793
NOP58	-	-	1.97731	-	-	6.53e-10		MEGF6	-1.63356	-	-	1.4e-12	-	-
MINDY3	-	-	1.14604	-	-	0.00490698		LEPROT	-	-	-1.17392	-	-	8.08e-07
TXNL4A	-	-	1.07148	-	-	0.00803501		TP53I11	-	-	-5.53801	-	-	6.67e-12
GLT8D1	-	-	1.45845	-	-	6.97e-09		SALL4	-1.9852	-	-	4.87e-10	-	-
HM13	1.19531	1.02535	-	4.96e-06	1.67e-10	-		ZNF341	-1.64029	-	-	0.00693222	-	-
OGFOD2	-	-	1.42284	-	-	0.000205004		CD4	-	-	-4.52556	-	-	8.5e-39
MRPL43	-	-	1.35282	-	-	2.42e-09		CHRNB4	-1.43968	-	-	0.00043984	-	-
NFKBIZ	-	1.31076	-	-	4.83e-05	-		WDFY1	-	-	-1.28435	-	-	3.52e-05
FLJ12825	-	2.51243	-	-	0.0050647	-		CCNB2	-1.47343	-	-	1.85e-06	-	-
SNHG15	1.14425	1.40253	1.38448	0.00851193	0.0164076	6.42e-07		TM9SF4	-	-	-2.35573	-	-	5.97e-21
TF	1.42493	-	-	0.0198989	-	-		LOC105379752	-	-1.26739	-	-	0.0357543	-
NPIPB2	-	1.36596	-	-	0.00946761	-		ITGAL	-	-	-3.4716	-	-	1.6e-29
SNORA73B	1.88479	-	-	0.00335537	-	-		RBL2	-	-	-1.37635	-	-	3.41e-05
DUSP12	-	-	1.18414	-	-	0.000245395		DSN1	-1.22237	-	-	0.000351233	-	-
CIDECP	1.12779	1.19275	-	0.00395817	0.016326	-		YWHAZ	-	-	-1.18	-	-	4.37e-05
AGO4	-	-	1.09238	-	-	8.1e-06		SPRY4	-	-1.12145	-	-	2.29e-05	-
SRP72	-	-	1.36518	-	-	1.96e-12		LOC105369801	-	-1.43828	-	-	0.00811079	-
EIF2AK4	-	-	1.56822	-	-	3.78e-07		SLC7A7	-	-	-2.42537	-	-	6.53e-22
NUP133	-	-	1.3813	-	-	0.000553272		ATG13	-	-	-2.98625	-	-	8.76e-14
FNTA	-	-	2.96451	-	-	2.15e-36		LOC107986000	-	-1.78024	-	-	0.0061353	-
MVP	1.16922	-	-	5.61e-05	-	-		ZBTB20-AS1	-	-2.05188	-	-	0.00916741	-
PCNX1	-	-	1.08126	-	-	0.0213614		ADAMTS16	-	-3.2459	-	-	7.69e-06	-
RBM34	-	-	1.34778	-	-	3.69e-05		P2RY2	-	-	-1.95328	-	-	8.13e-09
ZNF330	-	-	1.67387	-	-	1.89e-07		LIMD2	-	-	-3.58687	-	-	1.3e-33
IL13RA1	-	-	1.42312	-	-	1.05e-06		IGFBPL1	-1.25974	-1.36559	-	8.03e-06	4.87e-17	-
MORF4L2	-	-	1.83985	-	-	6.05e-07		LOC107986863	-	-2.06431	-	-	3.29e-07	-
MTX2	-	-	2.22708	-	-	4.01e-09		SLC43A3	-	-	-3.51986	-	-	7.78e-16
HSD17B12	-	-	1.27495	-	-	0.000599021		GPR135	-	-1.11462	-	-	0.0283181	-
KIFC3	1.15719	-	-	1.99e-07	-	-		FASTK	-	-	-1.55165	-	-	9.57e-07
AMFR	-	-	1.16981	-	-	0.000233504		ZNF521	-1.09143	-	-	1.04e-08	-	-
TMSB4X	-	-	2.28512	-	-	6.78e-24		ISLR	-1.87952	-1.20316	-	2.51e-06	0.0110282	-
FRYL	-	-	1.17108	-	-	0.000775321		CD52	-	-	-1.29391	-	-	0.00024376
NDUFS2	-	-	1.69595	-	-	1.6e-12		LOC112268277	-	-2.05556	-	-	4.54e-05	-
NEB	-	1.56142	-	-	0.00242873	-		PPP6R3	-	-	-1.46146	-	-	1.45e-07
NTRK2	-	1.56898	-	-	0.00677472	-		TOX4	-	-	-1.14864	-	-	5.7e-06
URB1	-	-	1.69507	-	-	2.39e-08		CEP162	-	-1.01113	-	-	0.00566619	-
ARMT1	-	-	1.20786	-	-	0.000124869		LOC107984591	-	-1.63755	-	-	0.00653637	-
MPC2	-	1.10525	2.17874	-	0.000195354	5.8e-16		RNF126	-	-	-2.70121	-	-	5.96e-10
ANKRD26	-	-	1.8674	-	-	6.91e-05		PRR7-AS1	-	-1.5453	-	-	0.0212567	-
STOML2	-	-	2.28472	-	-	1.6e-16		LOC102723696	-	-2.07614	-	-	0.00544654	-
UBA52P1	3.21545	-	-	0.00340461	-	-		LOC107987158	-	-1.45927	-	-	0.0120706	-
UQCRC2P1	-	1.54124	-	-	0.0383256	-		SEPHS1	-1.14271	-	-	1.74e-06	-	-
ITGB4	-	1.59595	-	-	0.0111786	-		CEP55	-1.28134	-	-	0.00257906	-	-
DAD1	-	-	1.56561	-	-	7.33e-10		FBXO42	-	-	-3.27669	-	-	7.41e-18
CRIP3	-	-	1.96885	-	-	3.14e-07		PRR26	-	-1.90992	-	-	2.11e-07	-
JUNB	2.5218	2.31752	-	3.35e-15	6.84e-20	-		OIP5	-	-1.03182	-	-	0.0153352	-
NTN1	-	1.01792	-	-	0.0204527	-		C18orf54	-1.22096	-1.03714	-	0.00790606	6.13e-06	-
ATF4P4	-	1.86961	-	-	0.0209916	-		TAF1C	-	-	-3.23619	-	-	4.88e-10
ZNF271P	-	-	1.76013	-	-	3.79e-08		ROR1	-1.1288	-	-	0.00416793	-	-
HOXB3	-	2.35907	-	-	0.000124541	-		PCNX4	-	-	-1.04813	-	-	0.0271417
WDR78	-	1.52069	-	-	0.000191868	-		PTGIS	-1.23335	-	-	2.4e-05	-	-
ZNF770	-	-	1.44913	-	-	5.57e-05		BIRC5	-1.72783	-	-	6.42e-14	-	-
MESD	-	-	1.20565	-	-	8.13e-05		SMPDL3A	-	-	-1.52173	-	-	0.0118831
PTGDS	2.61129	-	-	0.00529204	-	-		ZGRF1	-1.12527	-	-	0.000543696	-	-
SACM1L	-	-	1.06057	-	-	0.0147326		DIP2A	-	-	-2.78386	-	-	5.09e-12
SERPINB1	-	-	1.0877	-	-	1.91e-05		CRTC1	-	-	-2.91613	-	-	1.13e-05
ARID5A	1.97956	1.28276	-	6.97e-11	0.000289007	-		KANTR	-	-1.37313	-	-	0.0136356	-
RAB32	-	-	1.6235	-	-	3.13e-10		ANKMY1	-	-	-1.23273	-	-	0.00407148
LVRN	2.16726	-	-	0.00517874	-	-		PRSS48	-	-1.75349	-	-	0.00327383	-
CRNKL1	-	-	1.14861	-	-	0.00208374		ANGPT1	-1.3375	-	-	0.00220218	-	-
LOC107984138	1.76362	-	-	0.0154162	-	-		SCARNA9	-	-1.67145	-	-	0.0172409	-
YIPF5	-	-	1.05943	-	-	0.000678993		WWP2	-	-	-1.61844	-	-	2.44e-10
SRI	-	-	1.41986	-	-	2.2e-14		YPEL2	-	-	-2.36602	-	-	1.43e-06
GABARAPL1	-	-	1.35282	-	-	1.35e-08		TFAP2B	-1.92827	-2.10519	-	5.68e-07	0.000362974	-
SELL	-	-	1.45007	-	-	1.83e-08		DELE1	-	-	-2.79412	-	-	2.92e-21
PEX2	-	-	1.62051	-	-	7.56e-09		GRK2	-	-	-3.46129	-	-	2.43e-26
RPL5	-	-	1.10575	-	-	3e-07		SLC25A10	-1.05425	-	-	0.00617036	-	-
LOC112268242	2.78179	1.95828	-	0.00490209	0.00606089	-		RNF224	-	-1.65654	-	-	0.0120321	-
AKR7A2	-	-	1.87922	-	-	9.09e-30		TWSG1	-1.02576	-	-	6.83e-05	-	-
SPOPL	-	-	1.84796	-	-	1.09e-06		SEC24B-AS1	-2.02446	-	-	0.0409224	-	-
KLF4	-	2.34015	1.9432	-	5.44e-07	5.23e-18		LOC102724015	-	-1.95056	-	-	0.0302596	-
GSTO1	-	-	1.74845	-	-	3.97e-15		LOC107984546	-	-1.32451	-	-	0.043003	-
HLA-B	-	2.09602	-	-	2.58e-06	-		LOC105369344	-	-1.76022	-	-	0.00686442	-
STX11	-	1.73867	-	-	0.00162591	-		SLC46A3	-	-	-1.68259	-	-	0.000589502
APPL2	-	-	1.23552	-	-	0.000601092		NBPF14	-	-	-1.30579	-	-	0.0147877
NAPSB	-	-	1.23819	-	-	2.94e-05		STIM1	-	-	-2.78762	-	-	6.82e-19
PHF2	-	-	1.08241	-	-	0.00649549		HIST1H2AH	-	-1.76113	-	-	0.0144743	-
SNCB	1.32735	1.82419	-	0.021834	0.0459296	-		MYO5C	-	-1.0645	-	-	0.0312904	-
VPS13C	-	-	1.13757	-	-	6.9e-06		SNED1	-	-	-1.26248	-	-	0.0118831
MAP2K1	-	-	1.5642	-	-	2.31e-09		UVSSA	-	-	-2.23206	-	-	8.67e-05
TMED9	-	-	1.96996	-	-	4.09e-25		USF3	-	-	-2.26095	-	-	6.7e-06
PPARGC1A	1.28131	1.93746	-	3.94e-06	8.55e-07	-		DHX8	-	-	-1.02407	-	-	2.01e-05
KLHL22	-	-	1.38172	-	-	1.5e-09		ADM	-	-1.0127	-	-	1.93e-07	-
TRIB3	3.28863	2.43905	-	8.59e-26	2.18e-24	-		CRNDE	-1.25822	-	-	6.85e-06	-	-
TBX2	1.6957	-	-	0.0118169	-	-		LOC440934	-1.65395	-	-	6.39e-08	-	-
CDC16	-	-	2.17205	-	-	3.37e-09		ACO1	-	-	-1.63283	-	-	0.000356099
RPS8	-	-	1.22471	-	-	6.61e-09		ECE1	-	-	-1.45034	-	-	3.65e-06
PSMC2	-	-	1.86929	-	-	7.07e-14		NRBP1	-	-	-2.19599	-	-	8.07e-14
MAFB	1.751	-	-	1.2e-08	-	-		STK40	-	-	-4.42147	-	-	4.04e-21
ANXA2	-	-	1.79992	-	-	8.1e-17		CLN6	-	-	-2.37609	-	-	1.06e-06
GOSR1	-	-	1.23372	-	-	0.000590754		CENPU	-1.342	-	-	7.54e-05	-	-
RBM39	-	-	1.43766	-	-	7.59e-22		TCOF1	-	-	-1.2573	-	-	7.76e-05
SELENOF	-	1.05252	-	-	9.73e-10	-		ENOSF1	-1.13876	-1.04597	-	2.21e-05	0.00117898	-
GTF3A	-	-	1.64776	-	-	1.01e-26		SHMT1P1	-	-1.66224	-	-	0.0198073	-
RNF139	-	-	2.73313	-	-	2.26e-29		LOC107984292	-	-1.55921	-	-	0.0268555	-
COX7A2	-	-	1.62317	-	-	1.08e-09		LOC107986709	-	-1.68594	-	-	0.0427648	-
GAS5	-	1.31191	-	-	3.86e-14	-		HRH2	-	-	-2.25272	-	-	3.51e-17
ADAMTS6	-	1.17	-	-	0.00852958	-		ZNF813	-	-1.42754	-	-	0.0109028	-
BICD2	-	-	1.2161	-	-	4.11e-08		IGDCC3	-1.95684	-1.8699	-	3.11e-17	6.63e-34	-
RPL32P27	1.25835	-	-	0.0475744	-	-		SEC16A	-	-	-1.67925	-	-	1.38e-07
ANOS1	-	1.44558	-	-	0.0104016	-		IL17RD	-1.0366	-	-	1.51e-05	-	-
FRMD4B	-	-	1.31769	-	-	0.000388525		POLQ	-1.47559	-1.02909	-	0.000997588	0.000495565	-
VIPR2	-	1.83278	-	-	0.00688887	-		LOC102724517	-	-1.10052	-	-	0.0409359	-
ARHGAP15	-	-	1.06937	-	-	0.00626224		LDB2	-1.20755	-	-	0.0360207	-	-
IFIT3	3.92415	3.22559	-	4.84e-29	2.29e-13	-		PSRC1	-1.3693	-	-	2.86e-09	-	-
HNRNPA1P12	3.21098	-	-	0.0393841	-	-		PWWP2B	-	-	-1.16326	-	-	0.029575
RANBP2	-	-	1.30473	-	-	1.37e-09		DCAF16	-	-1.01561	-	-	0.000121785	-
RUNDC3B	1.32827	-	-	1e-07	-	-		LOC107984489	-2.75724	-	-	0.000374222	-	-
TMSB4XP1	-	-	3.36922	-	-	1.45e-34		HIST1H3I	-	-2.19423	-	-	0.0008148	-
NDUFA4P1	-	1.46513	-	-	0.033772	-		KATNB1	-	-	-2.86892	-	-	1.45e-07
NDUFS7	-	-	1.17251	-	-	3.22e-12		LOC101927377	-	-1.84637	-	-	0.00317174	-
SEC63	-	-	1.0014	-	-	0.000247819		GPR108	-	-	-2.09989	-	-	3.7e-14
NDUFB4	-	-	1.22087	-	-	7.89e-05		LOC105371903	-	-1.33386	-	-	0.0227904	-
TIGAR	-	-	1.19643	-	-	0.00048982		LFNG	-1.35036	-	-1.40275	1.52e-08	-	0.000330228
DAPP1	-	-	1.78046	-	-	5.86e-09		PCDH7	-	-1.17031	-	-	1.29e-11	-
PTPRE	-	-	1.12788	-	-	5.88e-09		FAM234A	-	-	-1.56571	-	-	1.62e-07
LAT2	-	-	1.82061	-	-	2.6e-16		DHPS	-	-	-1.15052	-	-	0.00359237
SERPINE1	2.11682	-	-	1.06e-11	-	-		RBM23	-	-	-3.74864	-	-	2.22e-23
SLC2A1	-	-	2.22804	-	-	7.14e-21		ADCY3	-	-1.00023	-	-	0.00311306	-
COQ10B	1.08051	1.18328	-	0.0001819	2.11e-05	-		PARP8	-	-	-1.51315	-	-	0.034892
EMB	-	-	1.21377	-	-	8.92e-08		MFSD14C	-	-1.48626	-	-	0.0081242	-
WDR36	-	-	1.26073	-	-	0.000956359		NIN	-	-1.02276	-	-	5.34e-09	-
FCGRT	-	-	1.74067	-	-	1.24e-20		ZNF524	-	-	-1.10277	-	-	0.00828321
SLC18B1	-	-	1.90137	-	-	3.17e-09		GGA3	-	-	-3.92887	-	-	1.26e-27
C12orf57	-	-	1.45051	-	-	1.74e-05		LOC100996643	-	-1.75795	-	-	0.000283871	-
TIMM44	1.00232	-	-	2.43e-06	-	-		RPS6KB2	-	-	-2.78785	-	-	5.69e-09
C11orf58	-	-	1.29588	-	-	5.76e-11		HIST1H2BM	-	-2.49953	-	-	0.000835122	-
LGALS2	-	-	3.71045	-	-	7.35e-30		POU2F1	-	-1.08946	-	-	9.94e-11	-
SRP14	-	-	2.36639	-	-	1.19e-35		NKIRAS2	-	-	-1.44217	-	-	3.93e-06
ALDH8A1	1.24424	2.29069	-	0.0250898	0.000665129	-		RAD51AP1	-1.35585	-	-	1.1e-05	-	-
HSPA4	-	-	1.14098	-	-	1.27e-08		CNTNAP3B	-	-1.64346	-	-	0.00040136	-
ACTL6B	-	2.03294	-	-	0.00184954	-		CXADR	-	-1.01563	-	-	1.88e-05	-
KAT2B	-	-	1.31155	-	-	9.62e-05		NEIL3	-1.57668	-	-	0.00201062	-	-
TRAP1	-	-	1.1353	-	-	3.14e-06		DAGLB	-	-	-1.54535	-	-	0.000394734
BCCIP	-	-	1.70796	-	-	3.75e-08		MFSD10	-	-	-1.39356	-	-	0.0005972
PARP9	2.77797	2.21577	-	5.05e-05	3e-05	-		MN1	-1.00078	-	-	6.59e-08	-	-
PSMA7	-	-	1.49391	-	-	1.7e-26		SLC44A5	-1.04855	-	-	0.000388465	-	-
SDAD1	-	-	1.14291	-	-	0.00433535		PLEKHM1P1	-	-	-3.91305	-	-	1.93e-17
TPMT	-	-	1.84272	-	-	1.88e-16		SERPINA1	-	-	-5.18368	-	-	3.1e-38
ERO1B	1.85815	-	-	6.67e-14	-	-		ZNF76	-	-	-1.16636	-	-	0.000208166
ATOX1	-	-	1.60213	-	-	2.33e-05		SPC24	-1.72157	-1.48981	-	7.53e-07	9.17e-07	-
BEND6	1.5804	-	-	0.000926201	-	-		DEPDC1	-1.3438	-	-	0.0115733	-	-
LOC105369230	-	-	2.31486	-	-	0.0331046		LOC105378218	-	-1.88502	-	-	0.0323317	-
PSD	-	1.51435	-	-	0.000325964	-		CAMKMT	-	-	-1.10833	-	-	0.00710573
ZC3H15	-	-	1.50395	-	-	3.5e-15		FAM86GP	-1.67984	-	-	0.0041204	-	-
ZNF622	1.15857	1.09452	1.13348	1.87e-06	1.62e-05	0.000132522		ARMC4	-	-1.50522	-	-	8.08e-05	-
CLEC10A	-	-	1.51216	-	-	0.000201795		SP2	-	-	-4.17122	-	-	5.52e-13
ACHE	1.63051	2.07194	-	6.92e-10	4.54e-07	-		CLDN19	-1.36072	-	-	0.0421442	-	-
C8orf46	-	1.71395	-	-	0.0234597	-		NPLOC4	-	-	-1.18009	-	-	0.00207138
KMO	-	-	1.07959	-	-	0.0238166		CEMIP2	-1.04848	-	-	8.55e-08	-	-
PPM1B	-	-	1.02739	-	-	0.0312258		MGC12916	-2.41027	-2.30711	-	0.00347463	0.000258403	-
HERC5	4.48916	3.2741	-	3.76e-43	1.13e-15	-		CDK2	-1.46159	-	-	4.6e-07	-	-
HSD17B4	-	-	1.06583	-	-	0.000843213		PTMA	-1.11104	-	-	0.0449843	-	-
MRPL51	-	-	2.57834	-	-	1.08e-12		ARHGEF11	-	-	-1.60153	-	-	0.000618872
ALCAM	-	-	1.05485	-	-	5.2e-08		LOC728715	-	-1.43451	-	-	0.017939	-
ALDH1L2	2.02719	-	-	9.83e-12	-	-		EFCC1	-1.53101	-1.45767	-	2.39e-06	3.72e-05	-
HPS5	-	-	1.63068	-	-	5.76e-08		ASF1B	-1.47805	-	-	4.29e-05	-	-
NHP2	-	-	1.75524	-	-	2.89e-12		MOB3A	-	-	-1.67868	-	-	5.83e-10
BICDL1	-	1.15357	-	-	0.00429404	-		TGM2	-	-1.88661	-	-	5.47e-06	-
GATA2	2.5849	-	-	0.000277432	-	-		SNHG16	-	-1.03663	-	-	0.00431709	-
LOC107984334	-	1.53425	-	-	0.0415382	-		ORC6	-1.39314	-	-	1.67e-07	-	-
PSMA5	-	-	1.04144	-	-	0.000410681		C1orf216	-	-1.75646	-	-	4.41e-05	-
KMT2B	-	-	1.00131	-	-	0.0286577		LOC105376952	-	-1.17693	-	-	0.0416308	-
DUSP10	1.01234	-	-	0.00550036	-	-		RPL18AP3	-	-	-1.85344	-	-	7.87e-05
CYB5R4	-	-	1.15188	-	-	7.73e-05		LOC105376060	-2.30944	-	-	0.00809721	-	-
SERP2	-	1.74228	-	-	0.0373035	-		LOC100132215	-1.3663	-	-	0.00146181	-	-
CEBPD	2.29991	1.90446	-	0.00472014	0.000219792	-		NTNG2	-1.55571	-	-	2.43e-06	-	-
QPCTL	1.31773	-	-	2.55e-05	-	-		SMG7	-	-	-1.08349	-	-	0.00154903
DDX27	-	-	1.10291	-	-	2.75e-07		MAPKAPK3	-	-	-1.80145	-	-	4.6e-12
BCL6	1.18784	1.01429	-	5.67e-07	0.000180468	-		SLC19A1	-	-	-3.78449	-	-	3.67e-13
EGR2	3.2129	2.06231	-	3.23e-05	3.52e-06	-		PLCB2	-	-1.67602	-1.20712	-	0.0203405	1.3e-08
ADSL	-	-	1.22004	-	-	9.1e-05		FBXL20	-	-	-1.51631	-	-	9.2e-06
UCHL5	-	-	1.16439	-	-	5.64e-06		CPT2	-	-	-1.31302	-	-	2.51e-05
ANKRD39	-	-	1.09821	-	-	0.0057205		CTSL	-	-	-2.55107	-	-	8.66e-06
ZNF326	-	-	1.36452	-	-	0.000144421		FZD10	-1.98354	-	-	1.29e-08	-	-
WDR74	1.13802	-	-	0.000326731	-	-		CALHM5	-	-1.36416	-	-	0.000597992	-
LOC105374985	3.53066	-	-	1.74e-06	-	-		ELK1	-	-	-3.37696	-	-	3.08e-16
LMO3	-	1.17519	-	-	0.0215007	-		B3GNT5	-1.04928	-1.14919	-	0.000103965	0.000646409	-
SLC25A20	-	1.32066	1.42875	-	0.0115767	0.000138389		ZNF845	-	-1.05288	-	-	0.0325586	-
FERMT3	1.59514	-	-	0.0143967	-	-		LOC107984830	-	-2.12536	-	-	0.000284352	-
SLC2A3	-	-	1.55903	-	-	2.93e-06		LOC101927188	-	-1.89561	-	-	0.0102973	-
CD74	1.70858	-	-	0.027048	-	-		RPA1	-1.06039	-	-	1.97e-08	-	-
RASL12	2.37542	-	-	0.0270935	-	-		UNC13D	-	-	-3.10575	-	-	1.74e-37
TDRKH-AS1	-	1.98581	-	-	0.0449159	-		LOC107984583	-	-1.05965	-	-	0.0349079	-
EDN1	2.51195	-	-	0.00372613	-	-		PPP6R1	-	-	-1.9717	-	-	2.84e-10
RPL10P9	2.98553	-	-	0.0373898	-	-		FLNA	-	-	-1.22518	-	-	0.000216182
GABRA1	-	2.81105	-	-	0.0198362	-		SGO1	-1.22984	-	-	0.0154694	-	-
LAMTOR5	-	-	2.53908	-	-	6.22e-43		RAD23A	-	-	-2.0772	-	-	3.46e-14
NCOA4P4	-	2.79728	-	-	0.0138795	-		MYLK	-	-1.01811	-	-	0.000780466	-
PER2	1.45474	-	-	1.49e-07	-	-		ASB8	-	-	-2.03249	-	-	4.34e-07
KRT10	1.04448	-	-	0.000321994	-	-		PMEL	-1.59897	-	-	0.000388465	-	-
NR1D1	2.24565	1.46826	-	2.44e-06	1.6e-05	-		PRCC	-	-	-1.74768	-	-	1.92e-05
ITGB2	-	2.08623	-	-	0.030773	-		TRAF7	-	-	-1.7457	-	-	4.91e-07
REX1BD	-	-	1.61967	-	-	2.34e-15		TMEM168	-	-	-1.20313	-	-	0.00723307
SNRPD1	-	-	1.61858	-	-	5.49e-09		DDX18P1	-	-1.59627	-	-	0.0244004	-
PPP2R2C	-	1.80312	-	-	0.035841	-		ATOH1	-1.57367	-	-	0.00189076	-	-
MAP3K20	-	-	1.15059	-	-	2.56e-05		SNHG20	-	-1.42323	-	-	0.0310314	-
CCDC107	-	-	1.49826	-	-	0.00106974		PRAM1	-	-	-3.83762	-	-	1.95e-20
MIOS	-	-	1.15352	-	-	0.000134111		R3HDM2	-	-	-1.27029	-	-	0.00993823
ELF4	-	1.20614	-	-	0.0061413	-		ERAP1	-	-	-2.75831	-	-	1e-12
KRCC1	-	-	1.34619	-	-	2.41e-06		TMPO	-1.25619	-1.06272	-1.15219	4.19e-08	3.71e-06	3.42e-05
MLKL	-	1.311	-	-	0.00942998	-		RAP2C	-	-	-2.04966	-	-	7.61e-08
LDHAP7	-	1.49407	-	-	0.0124339	-		EIF3D	-	-	-1.04711	-	-	0.00157073
LOC108783654	1.40509	-	-	0.0223146	-	-		ETS2	-	-	-2.04617	-	-	1.75e-08
ATXN3	-	-	1.40694	-	-	1.79e-06		LOC105375334	-2.76853	-1.36763	-	2.7e-05	0.00998906	-
ZNF385D	-	1.59015	-	-	0.0397452	-		USH2A	-	-2.07241	-	-	0.000590695	-
SMOX	1.03309	1.56718	-	0.012713	2.04e-15	-		ATP6AP2	-	-	-3.09784	-	-	1.33e-30
ADAM28	-	-	1.38541	-	-	0.000110034		GAS1	-	-1.32299	-	-	0.00134132	-
CD36	-	-	2.58709	-	-	3.21e-09		PTGS1	-	-	-1.37229	-	-	9.49e-05
MRPL20P1	-	2.28359	-	-	0.00683757	-		FIRRE	-	-1.62534	-	-	6.68e-05	-
GIPC2	2.8373	-	-	0.00359172	-	-		KIF11	-1.39885	-1.01599	-	1.97e-08	1.22e-10	-
GABRA4	1.2955	-	-	0.047722	-	-		MAU2	-	-	-1.97828	-	-	1.08e-08
NME6	-	-	1.8471	-	-	6.46e-07		MBOAT1	-2.02611	-1.09317	-1.05683	0.0113856	0.00633375	3.31e-05
ATP5MF	-	-	1.55209	-	-	1.38e-06		FAM120A	-	-	-1.28239	-	-	1.8e-06
RPS14	-	-	1.82502	-	-	3.67e-09		NUDT1	-1.29902	-	-	6.62e-06	-	-
SLC3A2	1.70801	1.23785	1.03954	4.52e-06	4.12e-05	1.51e-06		RASAL3	-	-	-1.41878	-	-	0.00161608
SLC6A12	2.5297	2.91134	-	4.47e-05	1.17e-05	-		COL24A1	-1.46083	-1.58002	-	0.0288045	0.0403697	-
GCNA	-	1.25711	-	-	0.0474783	-		IFITM3	-	-	-1.38467	-	-	0.0154846
RPS26P2	-	1.10249	-	-	2.04e-05	-		KLF3P1	-	-2.76671	-	-	2.54e-05	-
WDR61	-	-	1.75259	-	-	8.71e-14		SAPCD2	-1.74671	-	-	8e-11	-	-
FAUP1	-	1.18384	-	-	3.19e-08	-		PALM2	-	-1.10454	-	-	0.0185531	-
PSMB6	-	-	1.72707	-	-	1.7e-21		AURKA	-1.40955	-	-	0.00221849	-	-
BCL11B	-	2.06282	-	-	0.00714822	-		YLPM1	-	-	-1.30393	-	-	0.000604727
CDK20	-	1.32472	-	-	0.000184374	-		ADAMTS17	-2.1332	-	-	9.65e-16	-	-
IER5L	1.40936	-	-	0.00013289	-	-		BRIP1	-1.9459	-	-	7e-05	-	-
THAP9-AS1	-	-	1.41023	-	-	8.72e-05		IKBKE	-	-	-1.52266	-	-	0.0012651
OSCP1	-	1.11251	-	-	0.00589065	-		CNP	-	-	-1.29752	-	-	1.83e-06
TINCR	2.60621	1.40284	-	7.77e-08	0.0490511	-		UBL4A	-	-	-1.30331	-	-	0.000473049
SLIT3	-	1.61509	-	-	0.0307126	-		LOC105377572	-1.97136	-2.43152	-	0.000786653	0.000133141	-
COMMD2	-	-	1.56246	-	-	9.8e-09		RELN	-	-1.05722	-	-	0.00611209	-
ZDHHC23	1.37506	-	-	0.0288045	-	-		SNRPA	-1.02024	-	-	1e-05	-	-
RPS12	-	-	1.16567	-	-	5.9e-07		ARHGAP19	-	-1.04625	-	-	7.61e-05	-
IL11	-	1.81061	-	-	0.000301635	-		STX11	-	-	-1.04043	-	-	0.000589606
REELD1	-	2.19591	-	-	0.0227623	-		VEZF1	-	-	-2.76784	-	-	9.93e-13
TTC37	-	-	2.17395	-	-	1.16e-17		STX16	-	-	-1.29189	-	-	0.000155931
CCT4	-	-	1.08233	-	-	2.09e-07		INTS1	-	-	-2.1042	-	-	1.14e-08
MPP3	-	1.46467	-	-	0.00478084	-		FOXO1	-	-	-1.2091	-	-	0.00155345
LEO1	-	-	2.09949	-	-	1.19e-13		C6orf62	-	-	-1.25922	-	-	2.76e-08
PER1	1.64103	-	-	1.91e-15	-	-		QRICH1	-	-	-2.36384	-	-	1.8e-16
FLJ44635	-	1.15129	-	-	0.000331297	-		LINC01000	-	-	-1.05812	-	-	0.0341359
ATP5F1E	1.52059	-	1.30353	0.0313191	-	8.26e-05		ROBO3	-1.8256	-	-	8.54e-16	-	-
FAM184A	1.03793	-	-	4.11e-07	-	-		RMND5B	-	-	-1.55488	-	-	1.11e-06
PIBF1	-	-	1.39065	-	-	0.00248169		CES2	-	-	-2.18619	-	-	3.87e-06
HAAO	-	-	1.17909	-	-	0.00834087		SCARA3	-1.51051	-	-	7.93e-08	-	-
TPT1P10	-	1.17411	-	-	2.92e-07	-		SOAT1	-	-	-1.13498	-	-	6.81e-05
PRKCI	-	-	2.18751	-	-	8.67e-08		RD3	-2.23959	-	-	3.24e-09	-	-
RCHY1	-	1.23304	1.332	-	1.88e-09	4.07e-05		MMS22L	-2.00949	-1.14568	-	4.18e-07	6.96e-05	-
KIF5A	-	2.05585	-	-	0.000271646	-		RPS16P5	-	-1.36759	-	-	0.0475533	-
LOC105378531	2.04827	-	-	1.44e-05	-	-		MRPL11	-1.0553	-	-	3.33e-05	-	-
[truncated: 538 more rows]
