# Supplementary material for: Zika virus infection differentially affects genome-wide transcription in neuronal cells and myeloid dendritic cells
Source: PLoS One. 2020 Apr 14;15(4):e0231049. doi: 10.1371/journal.pone.0231049 (PMC7156053; doi:10.1371/journal.pone.0231049)
Supplement: S3 Table — (XLSX) [file pone.0231049.s003.xlsx]

## Sheet: Table S4
Table S4. A) The top 10 significantly upregulated pathways in hPNs, hNCCs, and mDCs.
Cell type	Biological pathway	-log(p-value)	Ratio	Upregulated genes
hPN	Interferon Signaling	10	0.333	IFIT1,IFIT3,SOCS1,IFITM3,OAS1,MX1,IFI35,IFI6,STAT1,IRF1,IFITM1,ISG15
	Unfolded protein response	7.68	0.218	DDIT3,HSPH1,PPP1R15A,ERO1B,CEBPD,XBP1,HSPA6,DNAJC3,CEBPB,DNAJB9,EIF2AK3,CEBPG
	NRF2-mediated Oxidative Stress Response	7.61	0.111	DNAJB4,PPIB,HSPB8,HERPUD1,DNAJC3,JUNB,DNAJB2,DNAJB9,TLR9,MAFK,MAFF,HMOX1,FOS,JUN,DNAJB11,IRS2,JUND,FOSL1,DNAJB1,EIF2AK3,PRKCB,EPHX1
	Circadian Rhythm Signaling	6.8	0.273	PER1,NR1D1,BHLHE41,GRIN2C,BHLHE40,CRY2,CRY1,CREB5,PER2
	Aldosterone Signaling in Epithelial Cells	5.41	0.1	NEDD4,CRYAB,DNAJB4,HSPH1,DNAJC12,HSPA6,HSPB8,DNAJC3,DNAJC25,DNAJB2,DNAJB9,TLR9,DUSP1,DNAJB11,IRS2,DNAJB1,PRKCB
	tRNA Charging	4.21	0.184	WARS,YARS,GARS,TARS,MARS,SARS,IARS
	Prolactin Signaling	3.76	0.11	MYC,FOS,SOCS1,JUN,IRS2,CEBPB,STAT1,TLR9,IRF1,PRKCB
	Activation of IRF by Cytosolic Pattern Recognition Receptors	3.64	0.131	IFIH1,JUN,PPIB,NFKBIE,DDX58,STAT1,IFIT2,ISG15
	Neuroinflammation Signaling Pathway	3.2	0.0627	B2M,GABRA4,PLA2G4C,CXCL12,NGF,CREB5,TLR9,FOS,HMOX1,GABRR2,JUN,GRIN2C,GAD1,KCNJ9,CYBB,NFATC2,IRS2,STAT1,SLC6A12
	PI3K Signaling in B Lymphocytes	3.06	0.084	FOS,JUN,C3,ATF3,ATF5,CARD10,NFKBIE,NFATC2,IRS2,CAMK2B,PRKCB
hNCC	Interferon Signaling	7.56	0.306	IFIT1,IFIT3,OAS1,MX1,IFI35,IFI6,STAT1,IFITM2,IRF1,IFITM1,ISG15
	Neuroinflammation Signaling Pathway	7.4	0.106	B2M,GDNF,BDNF,HLA-A,GRIN2D,HLA-B,NGF,SLC6A13,FGFR3,HMOX1,GAD2,GABRG1,IRS2,TLR3,STAT1,GABRA1,GABRA3,GRIN1,VCAM1,PLA2G4C,KCNJ3,IRAK3,FOS,GABRR2,HLA-C,MAPT,GAD1,KCNJ9,SLC1A2,NFATC2,PTGS2,SLC6A12
	Neuropathic Pain Signaling In Dorsal Horn Neurons	4.82	0.129	GRIN1,PRKCQ,BDNF,GRIN2D,GRIA2,KCNH2,FGFR3,FOS,KCNN1,NTRK2,IRS2,PLCL1,PRKCB,GRIA3,CAMK2B
	GABA Receptor Signaling	4.57	0.138	SLC32A1,SLC6A13,KCNH2,CACNA1A,GABRR2,KCNN1,GAD2,GABRG1,CACNA1B,GAD1,GABRA1,SLC6A12,GABRA3
	Corticotropin Releasing Hormone Signaling	3.9	0.108	PRKCQ,BDNF,CNR1,CRH,CACNA1A,FOS,CACNA1B,GAD1,UCN,GNAO1,NR4A1,MEF2C,PTGS2,CTH,PRKCB
	Circadian Rhythm Signaling	3.89	0.212	GRIN1,NR1D1,VIPR2,BHLHE40,CRY2,GRIN2D,CRY1
	Synaptic Long Term Depression	3.63	0.0944	PLA2G16,PRKCQ,RYR2,PLA2G4C,GRIA2,CRH,PRKG2,CACNA1A,CACNA1B,GAD1,PPP2R2B,GNAO1,PPP2R2C,CTH,PLCL1,GRIA3,PRKCB
	Phagosome Maturation	3.4	0.101	CTSZ,B2M,ATP6V0B,ATP6V1H,HLA-C,TUBE1,PRDX5,HLA-A,TCIRG1,HLA-B,DYNC1I1,TUBB4A,VPS37A,SNAP25
	Amyotrophic Lateral Sclerosis Signaling	3.21	0.107	FGFR3,PRPH,GRIN1,GRIK5,GDNF,GRIN2D,GRIA2,SLC1A2,IRS2,CACNA1A,GRIA3,SSR4
	Unfolded protein response	3.18	0.145	PPARG,DDIT3,PPP1R15A,HSPA6,CEBPD,CEBPA,CEBPB,DNAJB9
mDC	Oxidative Phosphorylation	28.2	0.442	ATP5F1E,ATP5MC3,ATP5ME,ATP5MF,ATP5MG,ATP5PB,ATP5PD,ATP5PF,ATP5PO,ATPAF2,COX4I1,COX5A,COX6C,COX7A2,COX7A2L,COX7B,COX7C,CYCS,NDUFA1,NDUFA12,NDUFA2,NDUFA5,NDUFA8,NDUFA9,NDUFAB1,NDUFB10,NDUFB2,NDUFB4,NDUFB5,NDUFB8,NDUFB9,NDUFS2,NDUFS5,NDUFS6,NDUFS7,NDUFS8,NDUFV1,NDUFV2,SDHA,SDHC,UQCR10,UQCR11,UQCRB,UQCRFS1,UQCRH,UQCRQ
	Mitochondrial Dysfunction	26.1	0.333	ATP5F1E,ATP5MC3,ATP5ME,ATP5MF,ATP5MG,ATP5PB,ATP5PD,ATP5PF,ATP5PO,ATPAF2,COX4I1,COX5A,COX6C,COX7A2,COX7A2L,COX7B,COX7C,CYCS,FIS1,HSD17B10,MAP2K4,NDUFA1,NDUFA12,NDUFA2,NDUFA5,NDUFA8,NDUFA9,NDUFAB1,NDUFB10,NDUFB2,NDUFB4,NDUFB5,NDUFB8,NDUFB9,NDUFS2,NDUFS5,NDUFS6,NDUFS7,NDUFS8,NDUFV1,NDUFV2,PARK7,PDHA1,PRDX3,PRDX5,SDHA,SDHC,SNCA,UQCR10,UQCR11,UQCRB,UQCRFS1,UQCRH,UQCRQ,VDAC3
	Protein Ubiquitination Pathway	15.9	0.209	AMFR,ANAPC11,B2M,BAG1,CUL1,DNAJB11,DNAJB9,DNAJC15,DNAJC3,ELOC,FBXW7,HSPA4,HSPA5,HSPA9,HSPD1,PSMA1,PSMA2,PSMA3,PSMA4,PSMA5,PSMA6,PSMA7,PSMB1,PSMB10,PSMB5,PSMB6,PSMB7,PSMC1,PSMC2,PSMC3,PSMC6,PSMD1,PSMD12,PSMD13,PSMD14,PSMD4,PSMD6,PSMD7,PSMD9,RBX1,RPS27A,SKP1,SUGT1,TRAP1,UBB,UBE2J2,UBE2V2,UCHL3,UCHL5,USP1,USP15,USP16,USP33,USP34,USP7,VHL
	EIF2 Signaling	14.3	0.22	AGO4,ATF3,EIF2AK2,EIF2AK4,EIF2B1,EIF2B3,EIF2S1,EIF3B,EIF4A3,EIF5,EIF5B,FAU,HSPA5,INSR,MAP2K1,PAIP1,PIK3R1,PPP1CC,RALA,RAP1A,RPL11,RPL17,RPL21,RPL26,RPL3,RPL32,RPL34,RPL35,RPL35A,RPL36AL,RPL5,RPL6,RPL7,RPL7L1,RPLP0,RPS12,RPS14,RPS15A,RPS2,RPS23,RPS24,RPS27A,RPS27L,RPS3A,RPS6,RPS7,RPS8
	Sirtuin Signaling Pathway	12.5	0.184	ATG101,ATG16L2,ATG5,ATP5F1E,ATP5PB,ATP5PF,GABARAPL1,GABARAPL2,GADD45B,GLUD1,GOT2,H3F3A/H3F3B,JUN,LDHB,NBN,NDUFA1,NDUFA12,NDUFA2,NDUFA5,NDUFA8,NDUFA9,NDUFAB1,NDUFB10,NDUFB2,NDUFB4,NDUFB5,NDUFB8,NDUFB9,NDUFS2,NDUFS5,NDUFS6,NDUFS7,NDUFS8,NDUFV1,NDUFV2,NFE2L2,NFKB1,PDHA1,PPID,PPIF,SDHA,SDHC,SLC2A1,TIMM10,TIMM13,TIMM17A,TIMM50,TOMM22,TOMM6,UQCRFS1,VDAC3,XPA
	Tryptophan Degradation III (Eukaryotic)	5.83	0.429	ACAT1,ACAT2,HAAO,HADHB,HSD17B10,HSD17B4,KMO,KYNU,PARK7
	Regulation of eIF4 and p70S6K Signaling	5.26	0.161	AGO4,EIF2B1,EIF2B3,EIF2S1,EIF3B,EIF4A3,FAU,MAP2K1,PAIP1,PIK3R1,PPP2CA,RALA,RAP1A,RPS12,RPS14,RPS15A,RPS2,RPS23,RPS24,RPS27A,RPS27L,RPS3A,RPS6,RPS7,RPS8
	NER Pathway	5.05	0.186	CCNH,CETN2,COPS2,COPS3,COPS4,COPS5,GTF2H1,H3F3A/H3F3B,HMGN1,POLE4,POLR2G,POLR2L,RBX1,RFC1,RFC2,RPA2,TOP2B,USP7,XPA
	Glutaryl-CoA Degradation	4.04	0.429	ACAT1,ACAT2,HADHB,HSD17B10,HSD17B4,PARK7
	NRF2-mediated Oxidative Stress Response	3.86	0.134	AKR1A1,AKR7A2,DNAJB11,DNAJB9,DNAJC15,DNAJC3,ERP29,FOS,GSTO1,GSTP1,JUN,JUND,MAP2K1,MAP2K4,MGST2,NFE2L2,PIK3R1,PPIB,PRKCI,RALA,RAP1A,RBX1,TXN,UBB,VCP
B) The top 10 significantly downregulated pathways in hPNs, hNCCs, and mDCs.
Cell type	Biological pathway	-log(p-value)	Ratio	Downregulated genes
hPN	Cell Cycle Control of Chromosomal Replication	20.5	0.393	MCM5,LIG1,MCM6,CDC45,MCM8,POLA1,CDC7,ORC6,RPA1,POLD1,CDK1,MCM4,MCM3,PCNA,MCM2,TOP2A,POLA2,CHEK2,CDK2,DBF4,MCM7,ORC1
	Mitotic Roles of Polo-Like Kinase	11.7	0.254	KIF23,CDC25C,ESPL1,CDC20,PTTG1,PRC1,CDC7,CCNB2,PLK1,CDK1,CCNB1,CDC25B,PLK4,PKMYT1,KIF11,CHEK2
	Cell Cycle: G2/M DNA Damage Checkpoint Regulation	9.84	0.265	CDC25C,CCNB2,PLK1,AURKA,CDK1,SKP2,CCNB1,CDC25B,CKS1B,TOP2A,PKMYT1,BRCA1,CHEK2
	DNA Double-Strand Break Repair by Homologous Recombination	9.43	0.571	LIG1,RAD51,GEN1,POLA1,MRE11,BRCA2,RPA1,BRCA1
	Role of BRCA1 in DNA Damage Response	7.99	0.175	BARD1,PLK1,RPA1,RAD51,FANCD2,E2F1,MRE11,BRCA2,BRCA1,BRIP1,BLM,FANCA,CHEK2,RFC3
	Role of CHK Proteins in Cell Cycle Checkpoint Control	7.88	0.211	PCNA,CDC25C,E2F1,MRE11,RPA1,CLSPN,PLK1,BRCA1,CHEK2,CDK2,CDK1,RFC3
	ATM Signaling	6.12	0.135	CDC25C,CCNB2,CDK1,CCNB1,RAD51,SMC2,FANCD2,H2AFX,MRE11,BRCA1,BLM,CDK2,CHEK2
	Hereditary Breast Cancer Signaling	5.98	0.107	CDC25C,BARD1,RPA1,CDK1,CCNB1,RAD51,FANCD2,H2AFX,E2F1,MRE11,BRCA2,BLM,BRCA1,FANCA,CHEK2,RFC3
	Mismatch Repair in Eukaryotes	4.48	0.312	PCNA,RPA1,POLD1,EXO1,RFC3
	GADD45 Signaling	4.08	0.263	PCNA,BRCA1,CDK1,CDK2,CCNB1
hNCC	DNA Methylation and Transcriptional Repression Signaling	3.97	0.176	DNMT3B,HIST1H4A,HIST1H4L,HIST1H4I,HIST1H4B,HIST1H4H
	Transcriptional Regulatory Network in Embryonic Stem Cells	3.67	0.13	GBX2,HIST1H4A,HIST1H4L,HIST1H4I,OTX1,HIST1H4B,HIST1H4H
	GP6 Signaling Pathway	3.65	0.0833	PIK3R3,LAMC1,CAMK4,COL9A1,COL6A2,COL13A1,COL23A1,LAMA1,COL24A1,LAMC2,COL3A1
	Role of BRCA1 in DNA Damage Response	3.32	0.1	FANCM,POU2F1,FANCD2,MSH2,E2F1,BRCA2,BRCA1,FANCA
	Granzyme A Signaling	3.3	0.235	HIST1H1B,HIST1H1C,HIST1H1E,HIST1H1D
	NER Pathway	2.63	0.0784	HIST1H4A,CHAF1B,DNA2,HIST1H4L,HIST1H4I,HIST1H4B,HIST1H4H,CHAF1A
	Protein Kinase A Signaling	2.49	0.047	AKAP5,HIST1H1C,PLCB2,CAMK4,ADCY3,ADCY6,MYLK,PLCH1,HIST1H1B,PPP1R3D,HIST1H1E,GLI3,RYR3,PDE5A,HIST1H1D,EYA1,EYA2,AKAP1
	Basal Cell Carcinoma Signaling	2.31	0.087	GLI3,FZD3,FZD1,HHIP,BMP5,WNT5A
	Axonal Guidance Signaling	2.14	0.0418	DPYSL2,ADAMTS19,PAPPA,PLCB2,FZD3,SEMA5A,FZD1,HHIP,ADAMTS9,TUBB,BMP5,EFNA4,PLCH1,PIK3R3,GLI3,EFNA5,ADAMTS16,ADAMTS12,WNT5A,ITGA4
	Ovarian Cancer Signaling	2.12	0.06	PIK3R3,MSH2,FZD3,E2F1,BRCA2,FZD1,BRCA1,WNT5A,BCL2
mDC	B Cell Receptor Signaling	10.9	0.221	ABL1,ATF4,BCL6,CALM1 (includes others),CFL1,CREB1,ELK1,FCGR2A,FOXO1,GAB2,GRB2,IKBKE,INPP5B,INPP5K,MAP2K3,MAP3K11,MRAS,NFAT5,NFATC3,NFKBIA,NFKBID,NRAS,PAG1,PDPK1,PIK3AP1,PIK3C3,PIK3CD,PIK3CG,PIK3R5,POU2F2,PTK2B,PTPN6,RAC2,RALB,RASSF5,RELA,RPS6KB2,RRAS,SHC1,VAV2
	Acute Myeloid Leukemia Signaling	9.38	0.281	ARAF,CSF1R,CSF2RB,CSF3R,FLT3LG,GRB2,IDH2,JUP,MAP2K3,MRAS,NRAS,PIK3C3,PIK3CD,PIK3CG,PIK3R5,PML,RALB,RARA,RELA,RPS6KB2,RRAS,SPI1,STAT3,STAT5A,TCF7L2
	Telomerase Signaling	9.12	0.257	ABL1,CDKN1A,ELF4,ETS2,GRB2,HDAC10,HDAC4,HDAC5,HDAC6,HDAC7,IL2RG,MRAS,NRAS,PDPK1,PIK3C3,PIK3CD,PIK3CG,PIK3R5,PPM1L,PPP2R1A,PPP2R5D,RALB,RB1,RRAS,SHC1,TEP1,TPP1
	Rac Signaling	8.55	0.243	ABI2,ARPC1A,ARPC4,BAIAP2,CD44,CFL1,CYBB,CYFIP2,ELK1,ITGA4,ITGA5,LIMK1,MAP3K11,MRAS,NRAS,PAK2,PIK3C3,PIK3CD,PIK3CG,PIK3R5,PIP5K1A,PTK2B,RALB,RELA,RHOA,RRAS,SH3RF1
	FLT3 Signaling in Hematopoietic Progenitor Cells	8.14	0.275	ATF4,CBL,CREB1,ELK1,FLT3LG,GAB2,GRB2,MRAS,NRAS,PDPK1,PIK3C3,PIK3CD,PIK3CG,PIK3R5,RALB,RPS6KA2,RRAS,SHC1,STAT2,STAT3,STAT5A,STAT6
	JAK/Stat Signaling	8.03	0.272	CDKN1A,GRB2,JAK3,MRAS,NRAS,PIAS1,PIAS4,PIK3C3,PIK3CD,PIK3CG,PIK3R5,PTPN1,PTPN6,RALB,RELA,RRAS,SHC1,SOCS5,STAT2,STAT3,STAT5A,STAT6
	Chronic Myeloid Leukemia Signaling	7.94	0.243	ABL1,CDKN1A,CRKL,E2F4,GAB2,GRB2,HDAC10,HDAC4,HDAC5,HDAC6,HDAC7,IKBKE,MRAS,NRAS,PIK3C3,PIK3CD,PIK3CG,PIK3R5,RALB,RB1,RBL2,RELA,RRAS,STAT5A,TGFBR2
	Actin Cytoskeleton Signaling	7.58	0.178	ABI2,ACTB,ARHGEF1,ARHGEF7,ARPC1A,ARPC4,BAIAP2,CFL1,CRKL,CYFIP2,FGD3,FLNA,GIT1,GRB2,ITGA4,ITGA5,LIMK1,MRAS,MSN,MYH9,NCKAP1L,NRAS,PAK2,PIK3C3,PIK3CD,PIK3CG,PIK3R5,PIP5K1A,PXN,RAC2,RALB,RHOA,RRAS,SHC1,SSH2,VAV2,WAS,WASF2
	IL-4 Signaling	7.11	0.253	GRB2,HMGA1,IL2RG,IL4R,INPP5B,INPP5K,JAK3,MRAS,NFAT5,NFATC3,NRAS,PIK3C3,PIK3CD,PIK3CG,PIK3R5,PTPN6,RALB,RPS6KB2,RRAS,SHC1,STAT6
	PI3K/AKT Signaling	6.99	0.208	CDKN1A,FOXO1,GAB2,GRB2,IKBKE,INPP5B,INPP5K,ITGA4,ITGA5,JAK3,MRAS,NFKBIA,NFKBID,NRAS,PDPK1,PIK3CD,PIK3CG,PPM1L,PPP2R1A,PPP2R5D,RALB,RELA,RPS6KB2,RRAS,SHC1,TSC2,YWHAZ
